# Supplementary material for: Actin-Associated Proteins and Small Molecules Targeting the Actin Cytoskeleton
Source: Int J Mol Sci. 2022 Feb 14;23(4):2118. doi: 10.3390/ijms23042118 (PMC8880164; doi:10.3390/ijms23042118)
Supplement: Supplementary file 1 [file ijms-23-02118-s001.zip]

Archive with 3 entries (3 files):
- Table S1 A list of actin-associated proteins.pdf
- Table S1 and S2.xlsx
- Table S2 Chemical molecules and antibodies acting on actin and AAPs.pdf
