# Supplementary material for: Actin-Associated Proteins and Small Molecules Targeting the Actin Cytoskeleton
Source: Int J Mol Sci. 2022 Feb 14;23(4):2118. doi: 10.3390/ijms23042118 (PMC8880164; doi:10.3390/ijms23042118)
Supplement: Supplementary file 1 [file ijms-23-02118-s001.zip › Table S1 and S2.xlsx]

## Sheet: Table S1
Protein name	Gene name	Chromosome	Size, aa	Binding mode(s)*	Function	Disease	Actin Binding domain	UniProt	Human Protein Atlas	Year found**	Reference
Unconventional myosin-Ia, Brush border myosin I (BBM1), Myosin I heavy chain (MIHC)	MYO1A, MYHL	12	1043	Motor	Regulate movement of organelles along actin filaments.	Deafness.	ABD (571-593) within motor domain	https://www.uniprot.org/uniprot/Q9UBC5	https://www.proteinatlas.org/ENSG00000166866-MYO1A	1985	[1-5]
Unconventional myosin-Ib, MYH-1c, Myosin I alpha (MMIa)	MYO1B	2	1136	Motor	Regulate cell migration, neurite outgrowth and vesicular transport.	Expression is increased in cancers.	ABD (578-600) within motor domain	https://www.uniprot.org/uniprot/O43795	https://www.proteinatlas.org/ENSG00000128641-MYO1B	1994	[4, 6]
Unconventional myosin-Ic, Myosin I beta (MMIb)	MYO1C	17	1063	Motor	Regulate transforming growth factor-β-signaling and fibrosis in podocytes.	Impaired visual function.	ABD (608-630) within motor domain	https://www.uniprot.org/uniprot/O00159	https://www.proteinatlas.org/ENSG00000197879-MYO1C	1994	[7-9]
Unconventional myosin-Id	MYO1D, KIAA0727	17	1006	Motor	Regulate endosomal protein trafficking.	Regulate regeneration process after demyelination. Laterality defects.	ABD (572-594) within motor domain	https://www.uniprot.org/uniprot/O94832	https://www.proteinatlas.org/ENSG00000176658-MYO1D	1994	[10-12]
Unconventional myosin-Ie, Myosin-Ic	MYO1E, MYO1C	15	1108	Motor	Required for normal kidney function.	Focal segmental glomerulosclerosis.	ABD (581-591) within motor domain	https://www.uniprot.org/uniprot/Q12965	https://www.proteinatlas.org/ENSG00000157483-MYO1E	1994	[13-15]
Unconventional myosin-If, Myosin -Ie	MYO1F	19	1098	Motor	Regulate neutrophil migration and immune signaling.	Thyroid cancer.	ABD (579-589) within motor domain	https://www.uniprot.org/uniprot/O00160	https://www.proteinatlas.org/ENSG00000142347-MYO1F	1997	[15, 16]
Unconventional myosin-Ig, Minor histocompatibility antigen HA-2 (mHag-HA-2)	MYO1G, HA2	7	1018	Motor	Regulate T-cell migration.	Acute Lymphoblastic Leukemia.	ABD (584-606) within motor domain	https://www.uniprot.org/uniprot/B0I1T2	https://www.proteinatlas.org/ENSG00000136286-MYO1G	2001	[5, 17]
Unconventional myosin-Ih, Myosin-1H	MYO1H	12	1032	Motor	Regulate CO2 sensitivity and respiratory control.	Congenital central hypoventilation.	ABD (578-600) within motor domain	https://www.uniprot.org/uniprot/Q8N1T3	https://www.proteinatlas.org/ENSG00000174527-MYO1H	2001	[5, 18]
Myosin-1, Myosin heavy chain 1, Myosin heavy chain 2x (MyHC-2x), Myosin heavy chain IIx/d (MyHC-IIx/d), Myosin heavy chain, skeletal muscle, adult 1	MYH1	17	1939	Motor	Muscle contraction.	Myopathies.	ABD (659-681, 761-775) within motor domain	https://www.uniprot.org/uniprot/P12882	https://www.proteinatlas.org/ENSG00000109061-MYH1	1977	[19]
Myosin-2, Myosin heavy chain 2, yosin heavy chain 2a (MyHC-2a, MyHC-IIa), Myosin heavy chain, skeletal muscle, adult 2	MYH2, MYHSA2	17	1941	Motor	Muscle contraction.	Myopathies.	ABD (661-683, 763-777) within motor domain	https://www.uniprot.org/uniprot/Q9UKX2	https://www.proteinatlas.org/ENSG00000125414-MYH2	1977	[19, 20]
Myosin-3, Muscle embryonic myosin heavy chain, Myosin heavy chain 3, Myosin heavy chain, fast skeletal muscle, embryonic, SMHCE	MYH3	17	1940	Motor	Muscle contraction.	Myopathies. Freeman-Sheldon syndrome and Sheldon-Hall syndrome.	ABD (656-678, 758-772) within motor domain	https://www.uniprot.org/uniprot/P11055	https://www.proteinatlas.org/ENSG00000109063-MYH3	1986	[21-23]
Myosin-4, Myosin heavy chain 2b (MyHC-2b), Myosin heavy chain, skeletal muscle, fetal	MYH4	17	1939	Motor	Muscle contraction.	Myopathies.	ABD (659-681, 761-775) within motor domain	https://www.uniprot.org/uniprot/Q9Y623	https://www.proteinatlas.org/ENSG00000264424-MYH4	1979	[24]
Myosin-6, Myosin heavy chain 6, Myosin heavy chain, cardiac muscle alpha isoform (MyHC-alpha)	MYH6, MYHCA	14	1939	Motor	Muscle contraction.	Cardiomyopathy. Sick sinus syndrome.	ABD (657-679, 759-773) within motor domain	https://www.uniprot.org/uniprot/P13533	https://www.proteinatlas.org/ENSG00000197616-MYH6	1989	[25, 26]
Myosin-7, Myosin heavy chain 7, Myosin heavy chain slow isoform (MyHC-slow), Myosin heavy chain, cardiac muscle beta (MyHC-beta)	MYH7, MYHCB	14	1935	Motor	Muscle contraction.	Cardiomyopathy.	ABD (655-677, 757-771) within motor domain	https://www.uniprot.org/uniprot/P12883	https://www.proteinatlas.org/ENSG00000092054-MYH7	1989	[25]
Myosin-7B, Antigen MLAA-21, Myosin cardiac muscle beta chain, Myosin heavy chain 7B, cardiac muscle beta isoform, Slow A MYH14	MYH7B, KIAA1512	20	1983	Motor	Muscle contraction.	Cardiomyopathy.	ABD (704-726, 806-820) within motor domain	https://www.uniprot.org/uniprot/A7E2Y1	https://www.proteinatlas.org/ENSG00000078814-MYH7B	2001	[27]
Myosin-8, Myosin heavy chain 8, Myosin heavy chain, skeletal muscle, perinatal (MyHC-perinatal)	MYH8	17	1937	Motor	Muscle contraction.	Myopathies.	ABD (658-680, 760-774) within motor domain	https://www.uniprot.org/uniprot/P13535	https://www.proteinatlas.org/ENSG00000133020-MYH8	1983	[28, 29]
Myosin-9, Myosin heavy chain 9, Cellular myosin heavy chain, type A, Myosin heavy chain, non-muscle IIa, Non-muscle myosin heavy chain A (NMMHC-A), Non-muscle myosin heavy chain IIa (NMMHC II-a)	MYH9	22	1960	Motor	Regulate cytokinesis, cell shape, and migration.	Alport syndrome, Cataract, Deafness.	ABD (654-676) within motor domain	https://www.uniprot.org/uniprot/P35579	https://www.proteinatlas.org/ENSG00000100345-MYH9	1983	[28-30]
Myosin-10, Cellular myosin heavy chain, type B, Myosin heavy chain 10, Myosin heavy chain, non-muscle IIb, Non-muscle myosin heavy chain B (NMMHC-B), Non-muscle myosin heavy chain IIb (NMMHC II-b)	MYH10	17	1976	Motor	Regulate cytokinesis, cell shape, and migration.	Intellectual disability, microcephaly, and feeding difficulties as well as cerebral atrophy.	ABD (661-683) within motor domain	https://www.uniprot.org/uniprot/P35580	https://www.proteinatlas.org/ENSG00000133026-MYH10	1983	[28, 31]
Myosin-11, Myosin heavy chain 11, Myosin heavy chain, smooth muscle isoform, SMMHC	MYH11, KIAA0866	16	1972	Motor	Muscle contraction.	Acute myeloid leukemia, aortic aneurysm.	ABD (661-683, 762-776) within motor domain	https://www.uniprot.org/uniprot/P35749	https://www.proteinatlas.org/ENSG00000133392-MYH11	1993	[32]
Myosin-13, Myosin heavy chain 13, Myosin heavy chain, skeletal muscle, extraocular (MyHC-EO), Myosin heavy chain, skeletal muscle, laryngeal (MyHC-IIL), Superfast myosin	MYH13	17	1938	Motor	Muscle contraction.		ABD (659-681, 761-775) within motor domain	https://www.uniprot.org/uniprot/Q9UKX3	https://www.proteinatlas.org/ENSG00000006788-MYH13	1998	[33]
Myosin-14, Myosin heavy chain 14, Myosin heavy chain, non-muscle IIc, Non-muscle myosin heavy chain IIc (NMHC II-C)	MYH14, KIAA2034, FP17425	19	1995	Motor	Regulate cytokinesis, cell shape, and migration.	Deafness, neuropathy.	ABD (678-700) within motor domain	https://www.uniprot.org/uniprot/Q7Z406	https://www.proteinatlas.org/ENSG00000105357-MYH14	2003	[34-36]
Myosin-15, Myosin heavy chain 15	MYH15, KIAA1000	3	1946	Motor	Muscle contraction.	Deafness. Amyotrophic lateral sclerosis.	ABD (667-689, 769-783) within motor domain	https://www.uniprot.org/uniprot/Q9Y2K3	https://www.proteinatlas.org/ENSG00000144821-MYH15	2004	[37, 38]
Myosin-IIIa	MYO3A	10	1616	Motor	Regulate auditory hair bundle.	Deafness. Bardet-Biedl syndrome.	ABD (934-956) within motor domain	https://www.uniprot.org/uniprot/Q8NEV4	https://www.proteinatlas.org/ENSG00000095777-MYO3A	1985	[1, 39, 40]
Myosin-IIIb	MYO3B	2	1341	Motor	Regulate auditory hair bundle.	Deafness. Bardet-Biedl syndrome.	ABD (939-961) within motor domain	https://www.uniprot.org/uniprot/Q8WXR4	https://www.proteinatlas.org/ENSG00000071909-MYO3B	2002	[41]
Unconventional myosin-Va, Dilute myosin heavy chain, non-muscle, Myosin heavy chain 12, Myosin-12, Myoxin	MYO5A, MYH12	15	1855	Motor	Transport melanosome and vesicles.	Griscelli syndrome type 1 and Elejalde syndrome.	ABD (643-665) within motor domain	https://www.uniprot.org/uniprot/Q9Y4I1	https://www.proteinatlas.org/ENSG00000197535-MYO5A	1992	[42, 43]
Unconventional myosin-Vb	MYO5B, KIAA1119	18	1848	Motor	Regulate vesicle transport and trafficking.	Microvillus inclusion disease.	ABD (640-662) within motor domain	https://www.uniprot.org/uniprot/Q9ULV0	https://www.proteinatlas.org/ENSG00000167306-MYO5B	1996	[44]
Unconventional myosin-Vc	MYO5C	15	1742	Motor	Regulate transferrin trafficking.	Diabetic retinopathy.	ABD (632-654) within motor domain	https://www.uniprot.org/uniprot/Q9NQX4	https://www.proteinatlas.org/ENSG00000128833-MYO5C	2002	[45]
Unconventional myosin-VI	MYO6, KIAA0389	6	1294	Motor	Reverse-direction motor protein that moves towards the minus-end of actin filament. Vesicular membrane trafficking and cell migration.	Deafness.	ABD (665-672) within motor domain	https://www.uniprot.org/uniprot/Q9UM54	https://www.proteinatlas.org/ENSG00000196586-MYO6	1994	[10]
Unconventional myosin-VIIa	MYO7A, USH1B	11	2215	Motor	Regulate migration of retinal pigment epithelial melanosomes and phagosomes.	Usher syndrome type III (USH1B).	ABD (632-639) within motor domain	https://www.uniprot.org/uniprot/Q13402	https://www.proteinatlas.org/ENSG00000137474-MYO7A	1994	[10, 46]
Unconventional myosin-VIIb	MYO7B	2	2116	Motor	Regulate microvilli organization.		ABD (637-659) within motor domain	https://www.uniprot.org/uniprot/Q6PIF6	https://www.proteinatlas.org/ENSG00000169994-MYO7B	1994	[10]
Unconventional myosin-IXa	MYO9A, MYR7	15	2548	Motor	Regulate motor neuron axon guidance.	Bardet-Biedl Syndrome. Congenital myasthenic syndrom.	ABD (898-920) within motor domain	https://www.uniprot.org/uniprot/B2RTY4	https://www.proteinatlas.org/ENSG00000066933-MYO9A	1994	[10, 47]
Unconventional myosin-IXb	MYO9B, MYR5	19	2157	Motor	Regulate cell migration through RHOA.	Celiac disease, lcerative colitis and Crohn's disease.	ABD (844-855) within motor domain	https://www.uniprot.org/uniprot/Q13459	https://www.proteinatlas.org/ENSG00000099331-MYO9B	1994	[10]
Unconventional myosin-X	MYO10, KIAA0799	5	2058	Motor	Mediatescargo transport. Regulate cell shape, cell spreading and cell adhesion.	Cancer metastasis and pathogen infection.	ABD (619-641) within motor domain	https://www.uniprot.org/uniprot/Q9HD67	https://www.proteinatlas.org/ENSG00000145555-MYO10	2000	[48-50]
Unconventional myosin-XV, Unconventional myosin-15	MYO15A, MYO15	17	3530	Motor	Transport vesicle.	Deafness	ABD (1792-1799) within motor domain	https://www.uniprot.org/uniprot/Q9UKN7	https://www.proteinatlas.org/ENSG00000091536-MYO15A	1998	[51-53]
Unconventional myosin-XVI, Neuronal tyrosine-phosphorylated phosphoinositide-3-kinase adapter 3	MYO16, KIAA0865, NYAP3, MYO16B	13	1858	Motor	Transport vesicle.	Neurological disorders.	Motor domain (401-1145)	https://www.uniprot.org/uniprot/Q9Y6X6	https://www.proteinatlas.org/ENSG00000041515-MYO16	2001	[54, 55]
Unconventional myosin-XVIIIa, Molecule associated with JAK3 N-terminus (MAJN), Myosin containing a PDZ domain, Surfactant protein receptor SP-R210 (SP-R210)	MYO18A, CD245, KIAA0216, MYSPDZ	17	2054	Motor	Intracellular trafficking.	Myopathies.	Motor domain (405-1185)	https://www.uniprot.org/uniprot/Q92614	https://www.proteinatlas.org/ENSG00000196535-MYO18A	2000	[56, 57]
Unconventional myosin-XVIIIb	MYO18B	22	2567	Motor	Intracellular trafficking.Regulate tumor development and progression.	Myopathies.	Motor domain (571-1333) within motor domain	https://www.uniprot.org/uniprot/Q8IUG5	https://www.proteinatlas.org/ENSG00000133454-MYO18B	2000	[56, 57]
Unconventional myosin-XIX, Myosin head domain-containing protein 1	MYO19, MYOHD1	17	970	Motor	Regulate mitochondrial transport or positioning.		ABD (602-624) within motor domain	https://www.uniprot.org/uniprot/Q96H55	https://www.proteinatlas.org/ENSG00000278259-MYO19	2009	[58]
Myosin light chain kinase, smooth muscle (MLCK, smMLCK), Kinase-related protein (KRP), Telokin	MYLK, MLCK, MLCK1, MYLK1	3	1914		Regulate smooth muscle contraction via phosphorylation of myosin light chains.	Aortic aneurysm, familial thoracic 7 (AAT7), Megacystis-microcolon-intestinal hypoperistalsis syndrome (MMIHS)	DFRxxL motifs of N-terminal	https://www.uniprot.org/uniprot/Q15746	https://www.proteinatlas.org/ENSG00000065534-MYLK	1984	[59-62]
Actin, alpha skeletal muscle, Alpha-actin-1	ACTA1	1	377	Polymerization	Cell shape change, movement, cytokinesis, contraction,signaling.	Skeletal myopathy.	Pointed and barbed ends PDB: 2PBD, 4PKH, 7CCC	https://www.uniprot.org/uniprot/P68133	https://www.proteinatlas.org/ENSG00000143632-ACTA1	1942	[63-65]
Actin, alpha cardiac muscle 1, Alpha-cardiac actin	ACTC1, ACTC	15	377	Polymerization	Cell shape change, adhesion, movement, cytokinesis, contraction,signaling.	Cardiomyopathy, dilated 1R (CMD1R), Cardiomyopathy, familial hypertrophic 11 (CMH11), Atrial septal defect 5 (ASD5).	Pointed and barbed ends PDB: 7LRG	https://www.uniprot.org/uniprot/P68032	https://www.proteinatlas.org/ENSG00000159251-ACTC1	1949	[63-66]
Actin, aortic smooth muscle, Alpha-actin-2	ACTA2, ACTSA, ACTVS	10	377	Polymerization	Cell shape change, adhesion, movement, cytokinesis, contraction,signaling	Aortic aneurysm, familial thoracic 6 (AAT6), Moyamoya disease 5 (MYMY5), Multisystemic smooth muscle dysfunction syndrome (MSMDS).	Pointed and barbed ends	https://www.uniprot.org/uniprot/P62736	https://www.proteinatlas.org/ENSG00000107796-ACTA2	1986	[63-65, 67]
Actin, cytoplasmic 1, Actin Bata	ACTB	7	375	Polymerization	Cell shape change, adhesion, movement, cytokinesis, contraction,signaling	Dystonia, juvenile-onset (DJO), Baraitser-Winter syndrome 1 (BRWS1).	Pointed and barbed ends	https://www.uniprot.org/uniprot/P60709	https://www.proteinatlas.org/ENSG00000075624-ACTB	1949	[63-65, 68]
Actin, cytoplasmic 2, Gamma-actin	ACTG1, ACTG	17	375	Polymerization	Cell shape change, adhesion, movement, cytokinesis, contraction,signaling	Deafness, autosomal dominant, 20 (DFNA20), Baraitser-Winter syndrome 2 (BRWS2).	Pointed and barbed ends	https://www.uniprot.org/uniprot/P63261	https://www.proteinatlas.org/ENSG00000184009-ACTG1	1976	[63-65, 69, 70]
Actin, gamma-enteric smooth muscle, Alpha-actin-3, Gamma-2-actin, Smooth muscle gamma-actin	ACTG2, ACTA3, ACTL3, ACTSG	2	376	Polymerization	Cell shape change, adhesion, movement, cytokinesis, contraction,signaling	Visceral myopathy (VSCM).	Pointed and barbed ends	https://www.uniprot.org/uniprot/P63267	https://www.proteinatlas.org/ENSG00000163017-ACTG2	1981	[63-65, 71]
Thymosin beta-4, T beta-4, Fx	TMSB4X, TB4X, THYB4, TMSB4	X	44	Monomer binding	Inhibit actin polymerization	Chronic kidney disease, acute stroke, coronary heart disease, Progressive Neurodegenerative Diseases.	WH2 PDB: 2A3Z	https://www.uniprot.org/uniprot/P62328	https://www.proteinatlas.org/ENSG00000205542-TMSB4X	1978	[72-74]
Thymosin beta-4, Y-chromosomal	TMSB4Y, TB4Y	Y	44	Monomer binding	Inhibit actin polymerization. Regulate cellular morphology and proliferation.	Laryngeal, breast, prostate cancer.	WH2	https://www.uniprot.org/uniprot/O14604	https://www.proteinatlas.org/ENSG00000154620-TMSB4Y	1991	[72-75]
Thymosin beta-10	TMSB10, PTMB10, THYB10	2	44	Monomer binding	Inhibit actin polymerization. Regulate cell proliferation, migration, and invasion.	Sjögren's syndrome, papillary thyroid carcinoma, hepatocellular carcinoma, neuroblastoma, ovarian, pancreatic, melanoma, renal cell carcinoma, gastric, breast, lung, and thyroid cancers.	WH2	https://www.uniprot.org/uniprot/P63313	https://www.proteinatlas.org/ENSG00000034510-TMSB10	1983	[73, 74, 76]
Thymosin beta-15A, NB thymosin beta, Thymosin-like protein 8	TMSB15A, TMSL8, TMSNB	X	45	Monomer binding	Inhibit actin polymerization	Breast, colon, prostate cancers; Uterine leiomyoma; paediatric aplastic anaemia.	WH2	https://www.uniprot.org/uniprot/P0CG34	https://www.proteinatlas.org/ENSG00000158164-TMSB15A	1996	[73, 74, 77]
Thymosin beta-15B	TMSB15B	X	45	Monomer binding	Inhibit actin polymerization	Colon, prostate cancers, glioblastoma.	WH2	https://www.uniprot.org/uniprot/P0CG35	https://www.proteinatlas.org/ENSG00000158427-TMSB15B	1996	[73, 74, 77]
Profilin-1, Profilin I	PFN1	17	140	Monomer binding	At high concentrations, profilin prevents the polymerization of actin, whereas it enhances it at low concentrations. By binding to PIP2, it inhibits the formation of IP3 and DG. Bind to proline-rich proteins.	Amyotrophic lateral sclerosis (ALS), coronary artery disease, Fragile X syndrome (FXS), Glioblastoma, breast cancer, renal cell carcinoma (RCC), bladder cancer, pancreatic cancer, vascular hyperpermeability, hypertension/vascular hypertrophy, adipose tissue inflammation, atherosclerosis.	FH1, FH2 PDB: 2PBD	https://www.uniprot.org/uniprot/P07737	https://www.proteinatlas.org/ENSG00000108518-PFN1	1977	[78-80]
Profilin-2, Profilin II	PFN2	3	140	Monomer binding	At high concentrations, profilin prevents the polymerization of actin, whereas it enhances it at low concentrations. By binding to PIP2, it inhibits the formation of IP3 and DG.	Allergies, cardiovascular disease, Amyotrophic lateral sclerosis (ALS), Huntington’s disease, Alzheimer’s disease, diabetes, and lung, breast, and colorectal cancers, spinal muscular atrophy.	FH1, FH2 PDB: 1D1J	https://www.uniprot.org/uniprot/P35080	https://www.proteinatlas.org/ENSG00000070087-PFN2	1993	[80, 81]
Profilin-3, Profilin III	PFN3	5	137	Monomer binding	Filament elongation	Glioma, type II globozoospermia.	FH1, FH2	https://www.uniprot.org/uniprot/P60673	https://www.proteinatlas.org/ENSG00000196570-PFN3	2002	[80, 82]
Formin-1, Limb deformity protein homolog	FMN1, FMN, LD	15	1419	Nucleation, polymerization, bundling, Severing	Cell movement, shape change	X-linked Alport syndrome, autism spectrum disorder, schizophrenia, Cenani–Lenz-like non-syndromic, hearing loss, congenital anomalies of the kidney and urinary, melanoma, pancreatic, prostate cancer.	FH2 PDB: 1UX5	https://www.uniprot.org/uniprot/Q68DA7	https://www.proteinatlas.org/ENSG00000248905-FMN1	1990	[83, 84]
Formin-2	FMN2	1	1722	Nucleation, polymerization, bundling	Cell movement, shape change	Intellectual disability and neurodevelopmental disorders, premature ovarian failure and infertility, Alzheimer disease, colorectal, brain, pancreatic, glioma and testicular cancer.	FH2	https://www.uniprot.org/uniprot/Q9NZ56	https://www.proteinatlas.org/ENSG00000155816-FMN2	2000	[84, 85]
Formin-like protein 1, CLL-associated antigen KW-13, Leukocyte formin	FMNL1, C17orf1, C17orf1B, FMNL, FRL1	17	1100	Nucleation, polymerization, severing	Cell movement, shape change	Osteocarcinoma, lymphoma, leukemia, brain, head and neck, lung, ovarian, pancreatic, gastric cancer, renal carcinoma.	FH2	https://www.uniprot.org/uniprot/O95466	https://www.proteinatlas.org/ENSG00000184922-FMNL1	2003	[86-88]
Formin-like protein 2, Formin homology 2 domain-containing protein 2	FMNL2, FHOD2, KIAA1902	2	1086	Nucleation, polymerization	Cell movement, shape change, Proliferation, regulate Golji architecture.	Adenomyosis, mental retardation, POEMS syndrome, Crohn’s disease, brain, colorectal, ovarian, gastric cancer, gallbladder carcinoma, hepatocellular carcinoma, melanoma, early-onset stroke, glaucoma.	FH2	https://www.uniprot.org/uniprot/Q96PY5	https://www.proteinatlas.org/ENSG00000157827-FMNL2	2003	[86, 87, 89]
Formin-like protein 3, Formin homology 2 domain-containing protein 3, WW domain-binding protein 3	FMNL3, FHOD3, FRL2, KIAA2014, WBP3	12	1028	Nucleation, polymerization	Cell movement, shape change, Proliferation, regulate Golji architecture.	Gastric, pancreatic, colorectal, head and neck, ovarian, prostate cancer, dermatophyma, nasopharyngeal carcinoma, peripheral neurodegenerative disorder.	FH2	https://www.uniprot.org/uniprot/Q8IVF7	https://www.proteinatlas.org/ENSG00000161791-FMNL3	2003	[86, 87, 89]
FH1/FH2 domain-containing protein 1, Formin homolog overexpressed in spleen 1, Formin homology 2 domain-containing protein 1	FHOD1, FHOS, FHOS1	16	1164	Polymerization	Organize actin filaments	Gastric, brain, breast, head and neck, renal cancer, dermatophyma, lung, oral squamous carcinoma, impaired cardiac.	FH2	https://www.uniprot.org/uniprot/Q9Y613	https://www.proteinatlas.org/ENSG00000135723-FHOD1	1999	[90, 91]
FH1/FH2 domain-containing protein 3, Formactin-2, Formin homolog overexpressed in spleen 2	FHOD3, FHOS2, KIAA1695	18	1422	Polymerization	Organize actin filaments	Brain, ovarian, thyroid cancer, leukemia, hypertrophic and dilated cardiomyopathies, type I diabetes, periodontal disease.	FH2	https://www.uniprot.org/uniprot/Q2V2M9	https://www.proteinatlas.org/ENSG00000134775-FHOD3	2004	[92, 93]
Disheveled-associated activator of morphogenesis 1	DAAM1, KIAA0666	14	1078	Nucleation, polymerization	Cell movement, shape change	Brain, breast, colorectal, esophagus, osteocarcinoma, dermatophyma, congenital heart defects, anomalies of the kidney and urinary tract, cerebral palsy.	FH2 PDB: 2Z6E	https://www.uniprot.org/uniprot/Q9Y4D1	https://www.proteinatlas.org/ENSG00000100592-DAAM1	2001	[94]
Dishevelled associated activator of morphogenesis 2	DAAM2, KIAA0381	6	1068	Nucleation, polymerization	Cell movement, shape change	Brain, Cervix, colorectal, lung cancer, renal carcinoma, hepatocellular carcinoma, schizophrenia, Guillain–Barre syndrome, diffuse pulmonary ossification, diabetic nephropathy, osteoporosis, melanoma.	FH2	https://www.uniprot.org/uniprot/Q86T65	https://www.proteinatlas.org/ENSG00000146122-DAAM2	2003	[95]
Protein diaphanous homolog 1, Diaphanous-related formin-1, mammalian Diaphanous-related formin (mDia1)	DIAPH1, DIAP1	5	1272	Nucleation	Actin polymerization. Regulate spindle formation and cell division.	Deafness, autosomal dominant 1 (DFNA1), Seizures, cortical blindness, and microcephaly syndrome (SCBMS), neuroinflammation and neurodegenerative diseases, brain, breast, colorectal, esophagus, head and neck, ovarian cancer, glioma, leukemia, dermatophyma, Mendelian disorder, thrombocytopenia, Alzheimer disease, diabetes-associated nephropathy, ischemic stroke, Moyamoya disease.	FH2, FH1-FH2 domain	https://www.uniprot.org/uniprot/O60610	https://www.proteinatlas.org/ENSG00000131504-DIAPH1	1997	[96-98]
Protein diaphanous homolog 2, Diaphanous-related formin-2	DIAPH2, DIA	X	1101	Nucleation	Actin polymerization. Regulate formation of lamellipodia and filopodia.	Premature ovarian failure 2A, breast, colorectal, head and neck, renal, lung cancer; age-related macular degeneration, premature ovarian failure.	FH2	https://www.uniprot.org/uniprot/O60879	https://www.proteinatlas.org/ENSG00000147202-DIAPH2	1998	[98, 99]
Protein diaphanous homolog 3, Diaphanous-related formin-3	DIAPH3, DIAP3	13	1193	Nucleation	Actin polymerization. Regulate cytokinesis and microtubule dynamics.	Hepatocellular carcinoma, pancreatic, brain, breast, colorectal, head and neck, lung, ovarian, prostate, auditory neuropathy spectrum disorders, neurodevelopmental disorders, infantile spasm, epileptic encephalopathy.	FH2	https://www.uniprot.org/uniprot/Q9NSV4	https://www.proteinatlas.org/ENSG00000139734-DIAPH3	2004	[98, 100-102]
Inverted formin-2, HBEBP2-binding protein C	INF2, C14orf151, C14orf173	14	1249	Severing	Essential for proper placentation. Accelerates actin polymerization and depolymerization.	Neurodegeneration, Neuropathy, Focal segmental glomeruloesclerosis (FSGS), Charcot–Marie–Tooth (CMT) disease, intellectual disability and neurodevelopmental disorders, brain, breast, prostate, colorectal, thyoid cancer, thrombocytopenia, auditory nerve damage, Focal segmental glomerulosclerosis (FSGS), steroid-resistant nephrotic syndrome.	WH2, FH2	https://www.uniprot.org/uniprot/Q27J81	https://www.proteinatlas.org/ENSG00000203485-INF2		[103-105]
Protein cordon-bleu	COBL, KIAA0633	7	1261	Nucleation	Crucial for neuromorphogenesis processes	Acute lymphoblastic leukemia, Alzheimer's disease, pulmonary neuroendocrine carcinomas, lung cancer, lung squamous cell carcinoma, type 1 diabetes, head and neck squamous cell carcinoma, Huntington's disease, renal cell carcinoma.	Three WH2 PDB: 4JHD	https://www.uniprot.org/uniprot/O75128	https://www.proteinatlas.org/ENSG00000106078-COBL	1995	[106-108]
Junction-mediating and -regulatory protein	JMY	5	988	Nucleation	A regulator of both transcription and actin polymerization	Cardiovascular Disease, ankylosing spondylitis, glioblastoma, pancreatic cancer.	Tandem WH2	https://www.uniprot.org/uniprot/Q8N9B5	https://www.proteinatlas.org/ENSG00000152409-JMY	1999	[109]
Leiomodin-1, 64 kDa autoantigen 1D, 64 kDa autoantigen 1D3, 64 kDa autoantigen D1, Leiomodin, muscle form, Smooth muscle leiomodin (SM-Lmod), Thyroid-associated ophthalmopathy autoantigen	LMOD1	1	600	Nucleation	Bind along F-actin, next to the pointed end. Involved in sarcomere assembly and organization.	Visceral myopathy, megacystis microcolon intestinal hypoperistalsis syndrome.	ABS1, ABS2 (LRR domain), ABS3 (WH2 domain)	https://www.uniprot.org/uniprot/P29536	https://www.proteinatlas.org/ENSG00000163431-LMOD1	2001	[110, 111]
Leiomodin-2, Cardiac leiomodin (C-LMOD), Leiomodin	LMOD2	7	547	Nucleation	Bind along F-actin, next to the pointed end. Involved in sarcomere assembly and organization.	Neonatal dilated cardiomyopathy.	ABS1, ABS2 (LRR domain), ABS3 (WH2 domain)	https://www.uniprot.org/uniprot/Q6P5Q4	https://www.proteinatlas.org/ENSG00000170807-LMOD2	2001	[110, 111]
Leiomodin-3, Leiomodin, fetal form	LMOD3	3	560	Nucleation	Bind along F-actin, next to the pointed end. Involved in sarcomere assembly and organization.	Nemaline myopathy	ABS1, ABS2 (LRR domain), ABS3 (WH2 domain)	https://www.uniprot.org/uniprot/Q0VAK6	https://www.proteinatlas.org/ENSG00000163380-LMOD3	2012	[111, 112]
Arp2/3 complex (Actin-related protein 2, Actin-related protein 3, Actin-related protein 3B, Actin-related protein 2/3 complex subunit 1A, Actin-related protein 2/3 complex subunit 1B, Actin-related protein 2/3 complex subunit 2, Actin-related protein 2/3 complex subunit 3, Actin-related protein 2/3 complex subunit 4, Actin-related protein 2/3 complex subunit 5)	ACTR2, ACTR3, ACTR3B, ARPC1A, ARPC1B, ARPC2, ARPC3, ARPC4, ARPC5	2 2 7 7 7 2 12 3 1	394 418 418 370 372 300 178 168 151	Nucleation, branching, capping	Generates branched actin networks. Regulate actin-based cell motility.	Lung, breast, gliomas, gastric, pancreatic and colorectal cancers, psoriasis-like disease, psoriasis-like disease, intervertebral disc and cartilage degeneration, chronic obstructive pulmonary disease, Hirschsprung disease.		https://www.uniprot.org/uniprot/P61160 https://www.uniprot.org/uniprot/P61158 https://www.uniprot.org/uniprot/Q92747 https://www.uniprot.org/uniprot/O15143 https://www.uniprot.org/uniprot/Q9P1U1 https://www.uniprot.org/uniprot/O15144 https://www.uniprot.org/uniprot/O15145 https://www.uniprot.org/uniprot/P59998 https://www.uniprot.org/uniprot/O15511	https://www.proteinatlas.org/ENSG00000138071-ACTR2 https://www.proteinatlas.org/ENSG00000115091-ACTR3 https://www.proteinatlas.org/ENSG00000133627-ACTR3B https://www.proteinatlas.org/ENSG00000241685-ARPC1A https://www.proteinatlas.org/ENSG00000130429-ARPC1B https://www.proteinatlas.org/ENSG00000163466-ARPC2 https://www.proteinatlas.org/ENSG00000111229-ARPC3 https://www.proteinatlas.org/ENSG000002…	1997	[108, 113-116]
Actin-related protein 3C, Actin-related protein 11	ACTR3C, ARP11	7	210	Capping	Decreases the formation of the Arp1 assemblies. Cap pointed end.			https://www.uniprot.org/uniprot/Q9C0K3	https://www.proteinatlas.org/ENSG00000106526-ACTR3C	1999	[117, 118]
Wiskott-Aldrich syndrome protein, WASp	WAS, IMD2	X	502	Polymerization, cross-linking	Effector protein for Rho-type GTPases, interaction with the Arp2/3 complex. Promote actin polymerization in the nucleus.	Wiskott-Aldrich syndrome, Thrombocytopenia 1, Neutropenia, severe congenital, X-linked (XLN).	WH1, WH2	https://www.uniprot.org/uniprot/P42768	https://www.proteinatlas.org/ENSG00000015285-WAS	1996	[119]
Wiskott-Aldrich syndrome protein family member 1 (WASP family protein member 1), Protein WAVE-1, Verprolin homology domain-containing protein 1	WASF1, KIAA0269, SCAR1, WAVE1	6	559	Monomer binding	The WAVE complex regulates actin filament reorganization via its interaction with the Arp2/3 complex. It restricts actin network extension at the leading edge.	Alzheimer's disease, acute myeloid leukemia, oral squamous cell carcinoma, breast, prostate, ovarian, melanoma cancer.	WH2	https://www.uniprot.org/uniprot/Q92558	https://www.proteinatlas.org/ENSG00000112290-WASF1	1998	[120, 121]
WAS protein family member 2, Verprolin homology domain-containing protein 2	WASF2, WAVE2	1	498	Monomer binding	The WAVE complex regulates actin filament reorganization via its interaction with the Arp2/3 complex. It promotes actin network extension at the leading edge.	Lung, liver, pancreatic, prostate, colorectal and breast, cervical cancers, left-sided obstructive heart defects, osteosarcoma, melanoma, Parkinson's disease.	WH2	https://www.uniprot.org/uniprot/Q9Y6W5	https://www.proteinatlas.org/ENSG00000158195-WASF2	1999	[121, 122]
Neural Wiskott-Aldrich syndrome protein, N-WASP	WASL	7	505	Monomer binding, Depolymerization	Stimulating the actin-nucleating activity of the Arp2/3 complex; bind with CDC42, involved in the extension and maintenance of the formation filopodia.	Parkinson's disease, Wiskott-Aldrich syndrome, hepatocellular carcinoma, polycystic kidney disease, esophageal cancer, gastric cancer, proteinuria kidney disease, breast cancer.	WH1, WH2	https://www.uniprot.org/uniprot/O00401	https://www.proteinatlas.org/ENSG00000106299-WASL	1996	[123]
WAS/WASL-interacting protein family member 1, Protein PRPL-2, Wiskott-Aldrich syndrome protein-interacting protein	WIPF1, WASPIP, WIP	2	503	Monomer binding	Activation of N-WASP; activator of Arp2/3.	Wiskott-Aldrich syndrome 2.	WH2	https://www.uniprot.org/uniprot/O43516	https://www.proteinatlas.org/ENSG00000115935-WIPF1	2001	[124]
WAS/WASL-interacting protein family member 2, WASP-interacting protein-related protein, WIP- and CR16-homologous protein, WIP-related protein	WIPF2, WICH, WIRE	17	440	Stabilization, Bunding	Cooperate with WASP and N-WASP to induce mobilization and reorganization of the actin filament system.	Parkinson's disease, hepatocellular carcinoma, breast cancer.	WH2	https://www.uniprot.org/uniprot/Q8TF74	https://www.proteinatlas.org/ENSG00000171475-WIPF2	2002	[125-127]
WAS/WASL-interacting protein family member 3, Corticosteroids and regional expression protein 16 homolog	WIPF3, CR16	7	483	Monomer binding	Cooperate with N-WASP to regulate actin polymerization.	Abdominal aortic aneurysm.	WH2	https://www.uniprot.org/uniprot/A6NGB9	https://www.proteinatlas.org/ENSG00000122574-WIPF3	2001	[128]
Tropomodulin 1, Erythrocyte tropomodulin	TMOD1, D9S57E, ETMOD, TMOD	9	359	Capping	Capping the pointed end. Interaction with tropomyosin stabilizes thin filaments in cardiac myocytes.	Breast cancer, glaucomatous retina, neurological diseases, diabetic kidney disease, chronic obstructive pulmonary disease, lung adenocarcinoma, congenital myopathy, meningiomas, acute lymphoblastic leukemia, ulcerative colitis (UC), Duchenne muscular dystrophy (DMD)	ABS1, ABS2	https://www.uniprot.org/uniprot/P28289	https://www.proteinatlas.org/ENSG00000136842-TMOD1	1987	[129-132]
Tropomodulin 2, Neuronal tropomodulin	TMOD2, NTMOD	15	351	Capping	Capping the pointed end. Regulate behavior, learning, memory, and synaptic plasticity.	Neurological diseases, Idiopathic pulmonary fibrosis (IPF), first-episode schizophrenia.	ABS1, ABS2	https://www.uniprot.org/uniprot/Q9NZR1	https://www.proteinatlas.org/ENSG00000128872-TMOD2	1996	[132-135]
Tropomodulin 3, Ubiquitous tropomodulin	TMOD3, UTMOD	15	352	Capping	Capping the pointed end. Regulate cell morphology, motility, and division.	Liver cancer, neurological diseases.	ABS1, ABS2	https://www.uniprot.org/uniprot/Q9NYL9	https://www.proteinatlas.org/ENSG00000138594-TMOD3	2000	[135-137]
Tropomodulin 4, Skeletal muscle tropomodulin	TMOD4, Sk-Tmod	1	345	Capping	Capping the pointed end. Skeletal muscle development.	Neurological diseases, myocardial infarction, early-onset dyslipidemia, primary auditory neurons degeneration (PAND).	ABS1, ABS2	https://www.uniprot.org/uniprot/Q9NZQ9	https://www.proteinatlas.org/ENSG00000163157-TMOD4	1999	[135, 136, 138, 139]
Adseverin, Scinderin	SCIN, KIAA1905	7	715	Severing, Capping, Nucleation	F-actin depolymerization. Regulate cell proliferation. Gelsolin superfamily protein.	periodontal disease, bladder cancer, hepatocellular carcinoma, gastric cancer, Colorectal Cancer, breast cancer, acute myeloid leukemia, prostate cancer, melanoma, multiple sclerosis, head and neck cancer.	Gelsolin-like domain	https://www.uniprot.org/uniprot/Q9Y6U3	https://www.proteinatlas.org/ENSG00000006747-SCIN	1990	[140]
Advillin, p92	AVIL	12	819	Bunding	Regulate morphogenesis of neuronal cells. Gelsolin superfamily protein	Steroid-resistant nephrotic syndrome, glioblastoma.	Headpiece domain	https://www.uniprot.org/uniprot/O75366	https://www.proteinatlas.org/ENSG00000135407-AVIL	1998	[141, 142]
Supervillin, Archvillin, p205/p250	SVIL	10	2214	Bunding	Regulate actin dynamics. Gelsolin superfamily protein.	Liver cancer, myopathy, prostate cancer, Lymphangioleiomyomatosis.	Gelsolin-like domain	https://www.uniprot.org/uniprot/O95425	https://www.proteinatlas.org/ENSG00000197321-SVIL	1997	[143]
Twinfilin-1, protein A6, protein tyrosine kinase 9	TWF1, PTK9	12	350	Monomer binding, Severing	Inhibit actin polymerization. Regulate motility.	Ocular coloboma, pancreatic cancer, breast cancer, lung adenocarcinoma, hepatocellular carcinoma, coronary artery disease.	ADF-H	https://www.uniprot.org/uniprot/Q12792	https://www.proteinatlas.org/ENSG00000151239-TWF1	1998	[144]
Twinfilin-2, A6-related protein, Twinfilin-1-like protein	TWF2, PTK9L, MSTP011	3	349	Monomer binding	Inhibit actin polymerization by sequestering actin monomers and capping filament barbed ends.	Pancreatic cancer.	ADF-H	https://www.uniprot.org/uniprot/Q6IBS0	https://www.proteinatlas.org/ENSG00000247596-TWF2	2003	[145, 146]
Drebrin-like protein, Cervical SH3P7, Cervical mucin-associated protein, Drebrin-F, HPK1-interacting protein of 55 kDa	DBNL, CMAP, SH3P7	7	430	Depolymerization	Reorganize the actin cytoskeleton.		ADF-H	https://www.uniprot.org/uniprot/Q9UJU6	https://www.proteinatlas.org/ENSG00000136279-DBNL	1999	[147, 148]
Adenylyl cyclase-associated protein 1	CAP1, CAP	1	475	Monomer binding	Rapid actin filament depolymerization.	Head and neck squamous cell carcinomas. Chronic kidney disease.	C-CAP	https://www.uniprot.org/uniprot/Q01518	https://www.proteinatlas.org/ENSG00000131236-CAP1	1992	[149-152]
Adenylyl cyclase-associated protein 2	CAP2	6	477	Monomer binding	Blocking G-actin, rapid actin filament depolymerization.	Gliomas.	C-CAP	https://www.uniprot.org/uniprot/P40123	https://www.proteinatlas.org/ENSG00000112186-CAP2	1994	[153]
Erythroid spectrin Spectrin (Spectrin alpha chain, erythrocytic 1, Erythroid alpha-spectrin; Spectrin beta chain, erythrocytic; Beta-I spectrin)	SPTA1, SPTA; SPTB1	1 14	2419 2137	Bundling, Anchoring, Nucleation	Maintains cell membrane integrity and its mechanical properties. involve in cell adhesion and spreading, form lamellipodia, and also participate in morphogenetic processes.	Duchenne Muscular Dystrophy, Hereditary Spherocytosis, hereditary elliptocytosis, hereditary pyropoikilocytosis,	CH1, CH2	https://www.uniprot.org/uniprot/P02549 https://www.uniprot.org/uniprot/P11277	https://www.proteinatlas.org/ENSG00000163554-SPTA1 https://www.proteinatlas.org/ENSG00000070182-SPTB	1975	[154-158]
Non-erythrocytic spectrin, fodrin (Spectrin alpha chain, non-erythrocytic 1, Alpha-II spectrin, Fodrin alpha chain, Spectrin, non-erythroid alpha subunit; Spectrin beta chain, non-erythrocytic 1; Beta-II spectrin; Fodrin beta chain; Spectrin, non-erythroid beta chain 1)	SPTAN1, NEAS, SPTA2; SPTBN1, SPTB2	9 2	2472 2364	Bundling, Anchoring, Nucleation	Maintenance of structural integrity in mammalian cells, which is necessary for proper cell function.	Moyamoya disease (MMD), Colorectal, gastric, lung, breast, prostate, ovatian cancers, cutaneous, soft tissue tumors, non-Hodgkin lymphoma, acute lymphocytic leukemia.	CH1, CH2	https://www.uniprot.org/uniprot/Q13813 https://www.uniprot.org/uniprot/Q01082	https://www.proteinatlas.org/ENSG00000115306-SPTBN1	1981	[157, 159, 160]
Ezrin, Cytovillin, Villin-2, p81	EZR, VIL2	6	586	Anchoring	Crosslinker of actin with membrane; stimulate the actin polymerization.	Breast, lung and prostate cancers, oral squamous cell carcinomas (OSCCS).	C-terminal ABD	https://www.uniprot.org/uniprot/P15311	https://www.proteinatlas.org/ENSG00000092820-EZR	1983	[161-163]
Radixin	RDX	11	583	Anchoring, Capping	Capping the barbed end; inhibit the actin polymerization.	Prostate cancer.	C-terminal ABD	https://www.uniprot.org/uniprot/P35241	https://www.proteinatlas.org/ENSG00000137710-RDX	1989	[163]
Moesin, Membrane-organizing extension spike protein	MSN	X	577	Anchoring	Crosslinker of actin with membrane.	Oral squamous cell carcinomas (OSCCS).	C-terminal ABD	https://www.uniprot.org/uniprot/P26038	https://www.proteinatlas.org/ENSG00000147065-MSN	1988	[164]
Merlin, Moesin-ezrin-radixin-like protein, Neurofibromin-2, Schwannomerlin, Schwannomin	NF2, SCH	22	595	Anchoring, Stabilization	Tumor suppressor.	Neurofibromatosis type 2 (NF2), multiple nervous system tumors, vestibular and spinal schwannomas, meningiomas and ependymomas, mesotheliomas, breast, prostate, colorectal, hepatic, clear cell renal cell carcinoma, and melanomas.	N-terminal ABD (178-367)	https://www.uniprot.org/uniprot/P35240	https://www.proteinatlas.org/ENSG00000186575-NF2	1993	[165-168]
Protein phosphatase Slingshot homolog 1, SSH-like protein 1	SSH1, KIAA1298, SSH1L	12	1049	Stabilization, Bundling	Dephosphorylate and activate cofilin.	Overexpressed in some cancers. Disseminated superficial actinic porokeratosis.	PH-like domain	https://www.uniprot.org/uniprot/Q8WYL5	https://www.proteinatlas.org/ENSG00000084112-SSH1	2002	[169-172]
Coronin-1A, Coronin-like protein A, Tryptophan aspartate-containing coat protein	CORO1A, CORO1	16	461	Stabilization, Bundling	Disassemble actin filament branches. Regulate phagocytosis, locomotion, and cytokinesis.	Immunodeficiency 8 (IMD8), severe combined immunodeficiency (SCID), systemic lupus erythematosus (SLE), multiple sclerosis (MS), neurocognitive and behavioral abnormal, pathogenic infection.	N- and C-terminal	https://www.uniprot.org/uniprot/P31146	https://www.proteinatlas.org/ENSG00000102879-CORO1A	1991	[173-175]
Coronin-1B, Coronin-2	CORO1B	11	489	Stabilization, Bundling	Controls actin networks at classical lamellipodia.		N-terminal (Arg30 is crucial)	https://www.uniprot.org/uniprot/Q9BR76	https://www.proteinatlas.org/ENSG00000172725-CORO1B	1998	[175-177]
Coronin 1C, Coronin-3, hCRNN4	CORO1C, HCRNN4	12	474	Stabilization, Bundling	Regulate cell migration and metastasis.	Gastric, colorectal, breast cancers, lung squamous cell carcinoma, renal cell cancer, Diffuse Gliomas, Hepatocellular Carcinoma (HCC).	C-terminal	https://www.uniprot.org/uniprot/Q9ULV4	https://www.proteinatlas.org/ENSG00000110880-CORO1C	1998	[175, 176, 178-180]
Coronin-2A, IR10, WD repeat-containing protein 2, Coronin-4	CORO2A, IR10, WDR2	9	525	Stabilization, Bundling	Regulate focal adhesion turnover. Bind to the promoter of NCoR target gene.	Inflammatory.		https://www.uniprot.org/uniprot/Q92828	https://www.proteinatlas.org/ENSG00000106789-CORO2A	1996	[175, 181]
Coronin-2B, Coronin-like protein C (Clipin-C), Protein FC96, Coronin-5	CORO2B	15	480	Stabilization, Bundling	Limiting the speed of actin polymerization.	Diabetic nephropathy (DN).	N-terminal	https://www.uniprot.org/uniprot/Q9UQ03	https://www.proteinatlas.org/ENSG00000103647-CORO2B	1999	[175, 182, 183]
Coronin-6, Coronin-like protein E (Clipin-E)	CORO6	17	472	Anchoring	Anchor acetylcholine receptors to actin.	Congenital myasthenic syndrome (CMS).	N-terminal	https://www.uniprot.org/uniprot/Q6QEF8	https://www.proteinatlas.org/ENSG00000167549-CORO6	2014	[175, 184]
Coronin-7 (Crn7), 70 kDa WD repeat tumor rejection antigen homolog	CORO7	16	925	Stabilization	Facilitate vesicular trafficking. Regulate Golgi structure.	Obesity.		https://www.uniprot.org/uniprot/P57737	https://www.proteinatlas.org/ENSG00000262246-CORO7	2004	[175, 185, 186]
Src substrate cortactin, Amplaxin, Oncogene EMS1	CTTN, EMS1	11	550	Stabilization	Stabilize new filament branch points. directly activate Arp2/3, form microspikes.	Head and neck squamous cell carcinoma (HNSCC), oral squamous cell carcinoma, lung squamous cell carcinoma, gliosarcoma, breast cancer, colorectal cancer and melanoma, leukemia, cardiovascular diseases (CVDs), cerebral cavernous malformations (CCM), inflammatory Bowel diseases, acute lung injury, Alzheimer’s disease (AD), hypogonadatropic hypogonadism (HH), myositis.	6.5 tandem repeats	https://www.uniprot.org/uniprot/Q14247	https://www.proteinatlas.org/ENSG00000085733-CTTN	1991	[187, 188]
Hematopoietic lineage cell-specific protein, Hematopoietic cell-specific LYN substrate 1, LckBP1, p75	HCLS1, HS1	3	486	Stabilization	Stabilizing newly formed branched actin networks.	Chronic lymphocytic leukemia (CLL), Systemic lupus erythematosus (SLE), severe congenital neutropenia (SCN), Alzheimer’s disease (AD).	Repetitive tandem repeats and the coiled-coil (CC) domain	https://www.uniprot.org/uniprot/P14317	https://www.proteinatlas.org/ENSG00000180353-HCLS1	1989	[189, 190]
F-actin-capping protein subunit alpha-1, CapZ alpha-1	CAPZA1	1	286	Capping	Blocking the exchange of subunits at barbed end.	Gastric cancer, asthma, chronic obstructive pulmonary disease (COPD), pancreatic cancer.		https://www.uniprot.org/uniprot/P52907	https://www.proteinatlas.org/ENSG00000116489-CAPZA1	1989	[191]
F-actin-capping protein subunit alpha-2, CapZ alpha-2	CAPZA2	7	286	Capping	Blocking the exchange of subunits.	Non-syndromic neurodevelopmental disorder in children.		https://www.uniprot.org/uniprot/P47755	https://www.proteinatlas.org/ENSG00000198898-CAPZA2	1986	[192]
F-actin-capping protein subunit alpha-3, CapZ alpha-3	CAPZA3, CAPPA3, GSG3	12	299	Capping	Controlling actin polymerization during spermiogenesis.	Male infertility		https://www.uniprot.org/uniprot/Q96KX2	https://www.proteinatlas.org/ENSG00000177938-CAPZA3	2002	[193]
F-actin-capping protein subunit beta, CapZ beta	CAPZB	1	277	Capping	Blocks actin polymerizationand depolymerization at the fast growing (barbed) filament ends.	Alzheimer’s disease; ovarian cancer; sporadic amyotrophic lateral sclerosis and frontotemporal lobar degeneration comorbidity (ALS/FTD).		https://www.uniprot.org/uniprot/P47756	https://www.proteinatlas.org/ENSG00000077549-CAPZB	1995	[194]
Destrin, Actin-depolymerizing factor (ADF)	DSTN, ACTDP, DSN	20	165	Severing	Actin depolymerizing. Sever actin filaments.	Lung adenocarcinoma, Alzheimer's disease and ischemic kidney disease.	ADF-H	https://www.uniprot.org/uniprot/P60981	https://www.proteinatlas.org/ENSG00000125868-DSTN	1980	[195, 196]
Gelsolin, AGEL, Actin-depolymerizing factor	GSN	9	782	Capping, Severing, Nucleation	Prevents further monomer binding and eventually depolymerizes actin filament; promote the polymerization of monomers into filaments (nucleation) as well as sever filaments.	Cancer, amyloidosis, rheumatoid arthritis, AD, autoimmune diseases, chronic kidney disease, diabetes type 2.	G1, G2 and G4	https://www.uniprot.org/uniprot/P06396	https://www.proteinatlas.org/ENSG00000148180-GSN	1979	[197]
Villin-1	VIL1, VIL	2	827	Capping, Severing, Nucleation, Bundling	Actin nucleation, actin filament bundling, actin filament capping and severing. Gelsolin superfamily protein.	Biliary atresia.	Core fragment in N terminal; headpiece domain in C terminal	https://www.uniprot.org/uniprot/P09327	https://www.proteinatlas.org/ENSG00000127831-VIL1	1979	[198, 199]
Alpha-actinin-1, Alpha-actinin cytoskeletal isoform, F-actin cross-linking protein, Non- muscle alpha-actinin-1	ACTN1	14	892	Bundling	Anchor actin to a variety of intracellular structures.	Bleeding disorder, platelet-type 15 (BDPLT15), congenital macrothrombocytopenia.	CH1, CH2	https://www.uniprot.org/uniprot/P12814	https://www.proteinatlas.org/ENSG00000072110-ACTN1	1978	[200-204]
Alpha-actinin-2, Alpha-actinin skeletal muscle isoform 2	ACTN2	1	894	Bundling	Anchor actin to a variety of intracellular structures.	Cardiomyopathy, familial hypertrophic 23, with or without left ventricular non-compaction (CMH23); Cardiomyopathy, dilated 1AA, with or without left ventricular non-compaction (CMD1AA); Myopathy, congenital, with structured cores and Z-line abnormalities (MYOCOZ); Myopathy, distal, 6, adult onset, autosomal dominant (MPD6).	CH1, CH2	https://www.uniprot.org/uniprot/P35609	https://www.proteinatlas.org/ENSG00000077522-ACTN2	1964	[204-206]
Alpha-actinin-3, Alpha-actinin skeletal muscle isoform 3	ACTN3	11	901	Bundling	Skeletal muscle growth.	Sarcopenia, bone loss.	CH1, CH2	https://www.uniprot.org/uniprot/Q08043	https://www.proteinatlas.org/ENSG00000248746-ACTN3	1992	[206, 207]
Alpha-actinin-4, Non- muscle alpha-actinin 4	ACTN4	19	911	Bundling	Regulate cell motility and invasion.	Focal segmental glomerulosclerosis 1 (FSGS1).	CH1, CH2	https://www.uniprot.org/uniprot/O43707	https://www.proteinatlas.org/ENSG00000130402-ACTN4	1998	[208-210]
Cofilin-1	CFL1, CFL	11	166	Severing	pH-sensitive F-actin depolymerizing activity.	Alzheimer disease; Parkinson's disease; ischemic kidney disease; colorectal cancer; Dent's disease; urothelial cancer; autoinflammatory disease and macrothrombocytopenia; neurodegenerative disease.	ADF-H	https://www.uniprot.org/uniprot/P23528	https://www.proteinatlas.org/ENSG00000172757-CFL1	1984	[211]
Cofilin-2	CFL2, NEM7	14	166	Severing	Controls reversibly actin polymerization and depolymerization in a Ph-sensitive manner. Its F-actin depolymerization activity is regulated by association with CSPR3.	Human muscle disorder; Duchenne muscular dystrophy; nemaline myopathy 7.	ADF-H	https://www.uniprot.org/uniprot/Q9Y281	https://www.proteinatlas.org/ENSG00000165410-CFL2	2001	[212]
Dematin, Dematin actin- binding protein, Erythrocyte membrane Protein band 4.9	DMTN, DMT, EPB49	8	405	Bundling, Stabilization, Anchoring	Induces F-actin bundles formation and stabilization; attaches the spectrin-actin network to the erythrocytic plasma membrane.	Autosomal dominant Marie Unna hereditary hypotrichosis disease; prostate cancer.	N-terminal core domain and the C-terminal headpiece domain	https://www.uniprot.org/uniprot/Q08495	https://www.proteinatlas.org/ENSG00000158856-DMTN	1985	[213]
Filamin-A, Actin-binding protein 280, Endothelial actin-binding protein, Filamin-1, Non- muscle filamin	FLNA, FLN, FLN1	X	2647	Cross-linking, Scaffolding	Scaffolding	Periventricular nodular heterotopia 1 (PVNH1), Otopalatodigital syndrome 2 (OPD2), Frontometaphyseal dysplasia 1 (FMD1), Frontometaphyseal dysplasia 1 (FMD1), Intestinal pseudoobstruction, neuronal, chronic idiopathic, X-linked (IPOX), FG syndrome 2 (FGS2), Terminal osseous dysplasia (TOD), Cardiac valvular dysplasia, X-linked (CVD1), Cardiac valvular dysplasia, X-linked (CVD1)	N-terminal ABD (CH1, CH2), R10	https://www.uniprot.org/uniprot/P21333	https://www.proteinatlas.org/ENSG00000196924-FLNA	1975	[214-218]
Filamin-B, ABP-278, ABP-280 homolog, Actin-binding-like protein, Beta-filamin, Filamin homolog 1, Thyroid autoantigen, Truncated actin-binding protein	FLNB, FH1, FLN1L, TABP, TAP	3	2602	Cross-linking, Scaffolding	Scaffolding	Spondylocarpotarsal synostosis (SCT), Larsen syndrome (LS), atelosteogenesis (AO), boomerang dysplasia (BD), and isolated congenital talipes equinovarus.	N-terminal ABD (CH1, CH2)	https://www.uniprot.org/uniprot/O75369	https://www.proteinatlas.org/ENSG00000136068-FLNB	1998	[219-221]
Filamin-C, ABP-280-like protein, Actin-binding-like protein, Filamin-2, Gamma-filamin	FLNC, ABPL, FLN2	7	2725	Cross-linking, Scaffolding	Cross-links F-actin in the Z-disc.	Myopathies, Distal and Myofibrillar Skeletal Myopathy, Cardiomyopathy, Limb-girdle muscular dystrophy.	N-terminal ABD (CH1, CH2)	https://www.uniprot.org/uniprot/Q14315	https://www.proteinatlas.org/ENSG00000128591-FLNC	1998	[222-224]
Macrophage-capping protein, Actin regulatory protein CAP-G	CAPG, AFCP, MCP	2	348	Capping	Block the barbed ends of actin filament.	Breast cancer, bladder cancer, Atherosclerosis, Malignant mesothelioma, ovarian carcinoma, clear cell renal cell carcinoma (ccRCC), lung adenocarcinoma, oral squamous-cell carcinoma, carotid atherosclerosis, prostate cancer, Rheumatoidarthritis, osteoarthritis.	Gelsolin-like 1, Gelsolin-like 2, Gelsolin-like 3	https://www.uniprot.org/uniprot/P40121	https://www.proteinatlas.org/ENSG00000042493-CAPG	1990	[225]
DNA-binding protein SATB1, Special AT-rich sequence-binding protein 1	SATB1	3	763	Scaffolding	Interact with nuclear F-actin.	Liver fibrosis		https://www.uniprot.org/uniprot/Q01826	https://www.proteinatlas.org/ENSG00000182568-SATB1	2014	[226]
Calponin-1, Basic calponin, Calponin H1, smooth muscle	CNN1	19	297	Cross-linking, polymerization	Inhibit the actomyosin Mg-ATPase activity. Specific to smooth muscle cells.	Hepatocellular carcinoma, renal angiomyolipoma, papillary carcinomas, basal cell-like breast carcinoma, metastatic basal cell carcinomas, and prostate cancer, fibrosarcoma, leiomyosarcoma, synovial sarcoma and osteosarcoma.	CH, two actin-binding sites in the middle region.	https://www.uniprot.org/uniprot/P51911	https://www.proteinatlas.org/ENSG00000130176-CNN1	1986	[227-229]
Calponin-2, Calponin H2, smooth muscle, Neutral calponin	CNN2	19	309	Cross-linking, polymerization	Regulate multiple actin cytoskeleton-based functions.	Prostate and breast cancer.	CH, two actin-binding sites in the middle region.	https://www.uniprot.org/uniprot/Q99439	https://www.proteinatlas.org/ENSG00000064666-CNN2	1993	[229-231]
Calponin-3, Calponin, acidic isoform	CNN3	1	329	Cross-linking, polymerization	Participates in actin cytoskeleton-based activities in embryonic development and myogenesis.	Seizure	CH, two actin-binding sites in the middle region.	https://www.uniprot.org/uniprot/Q15417	https://www.proteinatlas.org/ENSG00000117519-CNN3	1994	[229, 232]
Transgelin, 22 kDa actin-binding protein, Protein WS3-10, Smooth muscle protein 22-alpha	TAGLN, SM22, WS3-10	11	201	Bundling	Gelation and stabilization. Organization of the actin cytoskeleton, cell migration and response to stress.	Breast, prostate and colon cancers.	Actin-binding motif (ABM)	https://www.uniprot.org/uniprot/Q01995	https://www.proteinatlas.org/ENSG00000149591-TAGLN	1987	[233-235]
Transgelin-2, Epididymis tissue protein Li 7e, SM22-alpha homolog	TAGLN2, KIAA0120	1	199	Polymerization, Bundling	Blocks Arp2/3-nucleated actin branching.	Gliomas, infertility, lupus erythematosus, bladder, colorectal, hepatocellular and lung cancers, maxillary sinus squamous cell carcinoma, uterine cervical squamous cell carcinoma, Asthma.	Actin-binding motif (ABM)	https://www.uniprot.org/uniprot/P37802	https://www.proteinatlas.org/ENSG00000158710-TAGLN2	1994	[236-239]
Transgelin 3, Neuronal protein 22 (NP22)	TAGLN3, NP25	3	199	Bundling	Regulate actin stabilization and actomyosin contractility.		Actin-binding motif (ABM)	https://www.uniprot.org/uniprot/Q9UI15	https://www.proteinatlas.org/ENSG00000144834-TAGLN3	1994	[240, 241]
Nesprin-1, Enaptin, KASH domain-containing protein 1 (KASH1, Myne-1), Synaptic nuclear envelope protein 1, Synaptic nuclear envelope protein 1 (Syne-1)	SYNE1, C6orf98, KIAA0796, KIAA1262, KIAA1756, MYNE1	6	8797	Anchoring	Anchor the F-actin cytoskeleton to the nuclear envelope.	Autosomal recessive cerebellar ataxia (ARCA), schizophrenia, Disrupted-In-Schizophrenia 1 (DISC1), autism spectrum disorder (ASD), Emery Dreifuss muscular dystrophy (EDMD), Cerebellar ataxia accompanying motor neuron disease (juvenile-onset amyotrophic lateral sclerosis mimic), cardiac disease, arthrogryposis multiplex congenita (AMC), breast, lung, ovarian, pancreatic, head and neck and colorect…	ABD (1-289)	https://www.uniprot.org/uniprot/Q8NF91	https://www.proteinatlas.org/ENSG00000131018-SYNE1	2001	[242, 243]
Nesprin-2, KASH domain-containing protein 2 (KASH2), Nucleus and actin connecting element protein (NUANCE, Synaptic nuclear envelope protein 2 (Syne-2)	SYNE2, KIAA1011, NUA	14	6885	Anchoring	Anchor the F-actin cytoskeleton to the nuclear envelope.	Emery Dreifuss muscular dystrophy (EDMD), breast, lung, ovarian, pancreatic, head and neck and colorectal cancers.	ABD (1-286)	https://www.uniprot.org/uniprot/Q8WXH0	https://www.proteinatlas.org/ENSG00000054654-SYNE2	2001	[242, 243]
Brain-specific angiogenesis inhibitor 1-associated protein 2-like protein 1, Insulin receptor tyrosine kinase substrate	BAIAP2L1, IRTKS	7	511	Bundling	Induce actin microspikes.	Ovarian cancer, lung adenocarcinoma, bladder cancer, clear cell renal cell carcinoma, pancreatic cancer, lung cancer, prostate cancer, spitzoid melanoma, gastric cancer, rheumatoid arthritis, hepatocellular carcinoma.	IRSp53/MIM homology domain (IMD, 1-249	https://www.uniprot.org/uniprot/Q9UHR4	https://www.proteinatlas.org/ENSG00000006453-BAIAP2L1	2007	[244]
Fascin, 55 kDa actin-bundling protein, Singed-like protein, p55	FSCN1, FAN1, HSN, SNL	7	493	Bundling	Organizes F-actin into parallel bundles. Promote metastasis.	Colorectal cancer, ovarian cancer, renal cell carcinoma, prostate cancer, adrenocortical carcinoma, thyroid carcinoma, squamous cell carcinoma, cervical carcinoma, pituitary adenoma, breast cancer, non-small cell lung cancer, esophageal cancer, hepatocellular carcinoma, gastric cancer, bladder cancer, pancreatic cancer, nasopharyngeal carcinoma, adrenocortical cancer, metastatic melanoma, chondro…	Actin-binding sites (ABS) 1-3.	https://www.uniprot.org/uniprot/Q16658	https://www.proteinatlas.org/ENSG00000075618-FSCN1	1975	[245, 246]
Fascin-2, Retinal fascin	FSCN2,	17	492	Bundling	Play a pivotal role in photoreceptor cell-specific events, such as disk morphogenesis.	Retinopathy, Hearing Loss, autosomal dominant retinitis pigmentosa.	ABS	https://www.uniprot.org/uniprot/O14926	https://www.proteinatlas.org/ENSG00000186765-FSCN2	2000	[247]
Fascin-3, Testis fascin	FSCN3	7	498	Bundling	Testis-specific.	Nonobstructive azoospermia.		https://www.uniprot.org/uniprot/Q9NQT6	https://www.proteinatlas.org/ENSG00000106328-FSCN3	2002	[248]
LIM domain and actin-binding protein 1, Epithelial protein lost in neoplasm	LIMA1, EPLIN, SREBP3	12	759	Bundling, Stabilization	Formation of stress fibers. Inhibit membrane ruffling.	Oral cancer, breast cancer, prostate cancer, squamous cell carcinoma of head and neck (SCCHN), lung cancer, oesophageal cancer, ovarian cancer, colorectal cancer (CRC), gastric cancer.	Actin binding region	https://www.uniprot.org/uniprot/Q9UHB6	https://www.proteinatlas.org/ENSG00000050405-LIMA1	1999	[249]
Protein flightless-1 homolog	FLII, FLIL	17	1269	Monomer binding, Capping, Severing	Regulate actin dynamics. Gelsolin superfamily protein.	OVA-Induced Atopic Dermatitis Skin-Like Disease, epidermolysis bullosa acquisita (EBA), prostate cancer, epithelial ovarian cancer, breast cancer, endometrial cancer, alcoholic liver disease, Ulcerative colitis, psoriasiform dermatitis, cutaneous leishmaniasis, Systemic lupus erythematosus (SLE), melanoma.	gelsolin-like domain	https://www.uniprot.org/uniprot/Q13045	https://www.proteinatlas.org/ENSG00000177731-FLII	1993	[250]
Four and a half LIM domains protein 3 (FHL-3), Skeletal muscle LIM-protein 2 (SLIM-2)	FHL3, SLIM2	1	280	?	Inhibit alpha-actinin-mediated actin bundling. Enhance cell spreading and stress fiber disassembly.	Pancreatic, gastric breast cancers, glioma.	LIM domains	https://www.uniprot.org/uniprot/Q13643	https://www.proteinatlas.org/ENSG00000183386-FHL3	2003	[251-253]
WD repeat-containing protein 1， Actin-interacting protein 1 (AIP1, NORI-1)	WDR1	4	606	Depolymerization	Enhances the filament disassembly activity of cofilin and restricts cofilin localization to cortical actin patches. Regulate cytokinesis and migration.	Gout, pancreatitis, and primary glioblastoma.		https://www.uniprot.org/uniprot/O75083	https://www.proteinatlas.org/ENSG00000071127-WDR1	1999	[254-256]
Plastin-1, Intestine-specific plastin (I-plastin), fimbrin	PLS1	3	629	Bundling	Required for stereocilia formation.	Deafness, autosomal dominant, 76 (DFNA76).	CH (108-380, 381-625)	https://www.uniprot.org/uniprot/Q14651	https://www.proteinatlas.org/ENSG00000120756-PLS1	1980	[257, 258]
Plastin-2, Lymphocyte cytosolic protein 1 (LCP-1), L-plastin, LC64P	LCP1, PLS2	13	627	Bundling	Regulate T-cell activation.	B-cell non-Hodgkin lymphomas, coloboma, melanoma, breast, prostate, colorectal cancer.	CH (106-379, 380-624)	https://www.uniprot.org/uniprot/P13796	https://www.proteinatlas.org/ENSG00000136167-LCP1	1990	[259-261]
Plastin-3, T-plastin	PLS3	X	630	Bundling	Regulate actin-based cellular processes. Regulate bone development.	Acute myeloid leukemia (AML), Sézary syndrome (SS), Osteoporosis, osteoarthritis, colorectal, prostate, breast, gastric, and lung cancer, thoracic aortic dissection, Spinal muscular atrophy (SMA), ataxia, amyotrophic lateral sclerosis (ALS), and Charcot–Marie–Tooth (CMT), Infection and pathogen entry.	CH (1069-382, 383-627)	https://www.uniprot.org/uniprot/P13797	https://www.proteinatlas.org/ENSG00000102024-PLS3	1988	[262, 263]
KICSTOR complex protein kaptin, Actin-associated protein 2E4	KPTN, 2E4	19	436	?	Localized in lamellipodia.	Deafness, KPTN-related syndrome.	Bind to F-actin column	https://www.uniprot.org/uniprot/Q9Y664	https://www.proteinatlas.org/ENSG00000118162-KPTN	1999	[264]
TRIO and F-actin-binding protein, Protein Tara, Trio-associated repeat on actin	TRIOBP, KIAA1662, TARA	22	2365	Stabilization	Regulate cell spreading and contraction.	Deafness, autosomal recessive 28 (DFNB28), Schizophrenia, gastric, rectal, pancreatic and brain cancer.	R1 motif	https://www.uniprot.org/uniprot/Q9H2D6	https://www.proteinatlas.org/ENSG00000100106-TRIOBP	2001	[265]
Tyrosine-protein kinase ABL1, Abelson murine leukemia viral oncogene homolog 1, Abelson tyrosine-protein kinase 1, Proto-oncogene c-Abl, p150	ABL1, ABL, JTK7	9	1130	Bundling	Membrane ruffling, cell spreading, cell migration, and neurite extension in response to growth factor and extracellular matrix signals.	Alzheimer's Disease, Parkinson's disease (PD), Lewy body dementia, neuro-inflammation,breast, prostate and renal cancer, leukemia.	C-terminal	https://www.uniprot.org/uniprot/P00519	https://www.proteinatlas.org/ENSG00000097007-ABL1	2001	[266-268]
Myristoylated alanine-rich C-kinase substrate (MARCKS), Protein kinase C substrate, 80 kDa protein, light chain (80K-L protein, PKCSL)	MARCKS, MACS, PRKCSL	6	332	Cross-linking	Major substrate of PKC. Regulate actin dynamics.	Chronic obstructive pulmonary disease, asthma, lung cancer, and acute lung injury/acute respiratory distress syndrome.	Phosphorylation site domain (PSD), effector domain (ED)	https://www.uniprot.org/uniprot/P29966	https://www.proteinatlas.org/ENSG00000277443-MARCKS	1991	[269-274]
MARCKS-related protein, MARCKS-like protein 1, Macrophage myristoylated alanine-rich C kinase substrate (Mac-MARCKS)	MARCKSL1, MLP, MRP	1	195	Bundling, Stabilization	Regulate actin dynamics.. Regulate spine formation in the central amygdala.	Anxiety in mice.	Effector domain (ED)	https://www.uniprot.org/uniprot/P49006	https://www.proteinatlas.org/ENSG00000175130-MARCKSL1	2000	[272, 274, 275]
Neurabin-1, Protein phosphatase 1 regulatory subunit 9A, Neural tissue-specific F-actin-binding protein I	PPP1R9A, KIAA1222	7	1098	Cross-linking	Regulate cell morphology. Inhibit protein phosphatase 1-alpha activity.	Prostate cancer, schizophrenia and bipolar disorder, Hepatosplenic T-cell lymphoma (HSTL), Huntington disease, squamous cell carcinoma of head and neck (SCCHN), papillary thyroid cancer, breast cancer, restless legs syndrome (RLS).	ABD (1-144)	https://www.uniprot.org/uniprot/Q9ULJ8	https://www.proteinatlas.org/ENSG00000158528-PPP1R9A	1997	[276, 277]
Neurabin-2, Neurabin-II, Protein phosphatase 1 regulatory subunit 9B, Spinophilin	PPP1R9B, PPP1R6	17	817	Cross-linking	Scaffolding	Alzheimer's disease, hypertension, hepatocellular carcinoma, Parkinson disease, breast, colorectal, lung, head and neck, colon, prostate cancers.	ABD (1-154, 164-283)	https://www.uniprot.org/uniprot/Q96SB3	https://www.proteinatlas.org/ENSG00000108819-PPP1R9B	1998	[278-280]
Protein spire homolog 1 (Spir-1)	SPIRE1, KIAA1135, SPIR1	18	756	Nucleation	Mediate asymmetric spindle positioning by assembling an actin network. Caps the pointed end.		WH2	https://www.uniprot.org/uniprot/Q08AE8	https://www.proteinatlas.org/ENSG00000134278-SPIRE1	1999	[281, 282]
Protein spire homolog 2 (Spir-2)	SPIRE2, KIAA1832, SPIR2	16	714	Nucleation	Mediate asymmetric spindle positioning by assembling an actin network.		WH2	https://www.uniprot.org/uniprot/Q8WWL2	https://www.proteinatlas.org/ENSG00000204991-SPIRE2	2004	[283, 284]
Drebrin, Developmentally-regulated brain protein	DBN1, D0S117E	5	649	Stabilization	The stability, dynamics, and organizations of actin structures in neuronal cells.	Alzheimer's disease, hereditary and acquired glomerulopathies, Down Syndrome, Seizures and Suspected Encephalitis, prostate cancer, lung adenocarcinoma,.glaucoma.	ADF-H	https://www.uniprot.org/uniprot/Q16643	https://www.proteinatlas.org/ENSG00000113758-DBN1	1993	[285-290]
Tropomyosin alpha-1 chain, Alpha-tropomyosin, Tropomyosin-1	TPM1, C15orf13, TMSA	15	284	Stabilization	Regulate contractile systems and cytoskeleton, modulates actin-myosin interaction.	Hypertrophic cardiomyopathy (HCM), Dilated cardiomyopathy (DCM), left ventricular noncompaction (LVNC), arrthythmogenic right ventricular cardiomyopathy.	ABS	https://www.uniprot.org/uniprot/P09493	https://www.proteinatlas.org/ENSG00000140416-TPM1	1946	[291-296]
Tropomyosin beta chain, Beta-tropomyosin, Tropomyosin-2	TPM2, TMSB	9	284	Stabilization	Regulates contractile systems and cytoskeleton, modulates actin-myosin interaction.	Myopathies and distal arthrogryposis.	ABS	https://www.uniprot.org/uniprot/P07951	https://www.proteinatlas.org/ENSG00000198467-TPM2	1988	[293-297]
Tropomyosin alpha-3 chain, Gamma-tropomyosin, Tropomyosin-3, Tropomyosin-5 (Htm5)	TPM3	1	285	Stabilization	Regulates contractile systems and cytoskeleton, modulates actin-myosin interaction.	Myopathies and distal arthrogryposis.	ABS	https://www.uniprot.org/uniprot/P06753	https://www.proteinatlas.org/ENSG00000143549-TPM3	1988	[293-298]
Tropomyosin alpha-4 chain, TM30p1, Tropomyosin-4	TPM4	19	248	Stabilization	Regulates contractile systems and cytoskeleton, modulates actin-myosin interaction.	Macrothrombocytopenia, Muscle diseases.	ABS	https://www.uniprot.org/uniprot/P67936	https://www.proteinatlas.org/ENSG00000167460-TPM4	1988	[293-297, 299]
Xin actin-binding repeat-containing protein 1, Cardiomyopathy-associated protein 1	XIRP1, CMYA1, XIN	3	1843	Stablization	Required for cardiac development and cardiac function. Protects actin filaments from depolymerization.	Cardiomyopathy, arrhythmias, heart disease, intercalated disc (ICD).	Xin-repeats	https://www.uniprot.org/uniprot/Q702N8	https://www.proteinatlas.org/ENSG00000168334-XIRP1	2004	[300, 301]
Xin actin-binding repeat-containing 2, Beta-xin, Cardiomyopathy-associated protein 3, Xeplin	XIRP2, CMYA3	2	3374	Stablization	Required for long-term maintenance of hair cell stereocilia.	Hearing loss	Xin-repeats	https://www.uniprot.org/uniprot/A4UGR9	https://www.proteinatlas.org/ENSG00000163092-XIRP2	2004	[300, 302]
Microtubule-actin cross-linking factor 1, isoforms 1/2/3/5, 620 kDa actin-binding protein (ABP620), Actin cross-linking family protein 7, Macrophin-1, Trabeculin-alpha	MACF1, ABP620, ACF7, KIAA0465, KIAA1251	1	7388	Cross-linking	Modulate actin and microtubule cytoskeletal networks.	Spectraplakinopathy type I, schizophrenia, Parkinson's disease (PD), breast, lung, colorectal, liver cancer, gliomas and glioblastoma, renal cell carcinoma, steoporosis. Lissencephaly 9 with complex brainstem malformation (LIS9)	CH1, CH2	https://www.uniprot.org/uniprot/Q9UPN3	https://www.proteinatlas.org/ENSG00000127603-MACF1	1995	[303-306]
Allograft inflammatory factor 1 (AIF-1), Ionized calcium-binding adapter molecule 1, Protein G1	AIF1, G1, IBA1	6	147	Polymerization, Bundling	Enhance the actin-bundling activity of LCP1. Promote membrane ruffling and the phagocytosis of macrophages. Involved in Rac and calcium signaling pathways.	Experimental autoimmune neuritis.		https://www.uniprot.org/uniprot/P55008	https://www.proteinatlas.org/ENSG00000204472-AIF1	2001	[307-309]
Allograft inflammatory factor 1-like, Ionized calcium-binding adapter molecule 2	AIF1L, C9orf58, IBA2	9	150	Bundling	Regulates actomyosin contractility and filopodial extensions.	Breast cancer.		https://www.uniprot.org/uniprot/Q9BQI0	https://www.proteinatlas.org/ENSG00000126878-AIF1L	2008	[310, 311]
EF-hand domain-containing protein D1, EF-hand domain-containing protein 1, Swiprosin-2	EFHD1, SWS2	2	239	Bundling	Bind to β-actin in the mitochondrial matrix.	Colorectal cancer		https://www.uniprot.org/uniprot/Q9BUP0#sequences	https://www.proteinatlas.org/ENSG00000115468-EFHD1	2013	[312, 313]
EF-hand domain-containing protein D2 (EFhd2), Swiprosin-1	EFHD2, SWS1	1	240	Bundling	Regulate cell spreading and migration.	Lung adenocarcinoma, acute myeloid leukemia (AML), idiopathic cardiomyopathy, Schizophrenia, Parkinson’s disease (PD), Alzheimer’s disease (AD), Huntington’s disease (HD), amyotrophic lateral sclerosis (ALS).		https://www.uniprot.org/uniprot/Q96C19#sequences	https://www.proteinatlas.org/ENSG00000142634-EFHD2	2013	[312, 314]
CD2-associated protein, Adapter protein CMS, Cas ligand with multiple SH3 domains	CD2AP	6	639	Capping, Anchoring	Actin barbed-end capping protein. May anchor the podocyte slit diaphragm to the actin cytoskeleton in renal glomerolus.	Focal segmental glomerulosclerosis 3 (FSGS3), Congenital nephrotic syndromes, Alzheimer's Disease.	C-terminal	https://www.uniprot.org/uniprot/Q9Y5K6	https://www.proteinatlas.org/ENSG00000198087-CD2AP	2002	[315-317]
Coactosin-like protein	COTL1, CLP	16	142	Polymerization	Regulate lamellipodia dynamics in part by protecting F-actin from cofilin-mediated disassembly.	Rheumatoid arthritis	ADF-H	https://www.uniprot.org/uniprot/Q14019	https://www.proteinatlas.org/ENSG00000103187-COTL1	2001	[318, 319]
Epidermal growth factor receptor kinase substrate 8	EPS8	12	822	Capping, Bundling	Cap barbed end. Regulate EGFR transduction, actin dynamics, cell cycle regulation and cell proliferation.	Head and neck squamous cell carcinomas (HNSCCs), deafness, papillary thyroid carcinoma (PTC), breast, colon, cervical, ovarian cancers, pituitary tumor, pancreatic ductal adenocarcinoma (PDAC), oral squamous cell carcinoma (OSCC), esophageal squamous cell carcinoma (ESCC), acute lymphocytic leukemia (ALL), chronic myeloid leukemia (CML), acute myeloid leukemia (AML), multiple myeloma (MM), non-sm…	C-terminal effector domain	https://www.uniprot.org/uniprot/Q12929	https://www.proteinatlas.org/ENSG00000151491-EPS8	2004	[320-322]
Epidermal growth factor receptor kinase substrate 8-like protein 1 (EPS8-like protein 1), Epidermal growth factor receptor pathway substrate 8-related protein 1 (EPS8-related protein 1)	EPS8L1, DRC3, EPS8R1	19	723	Scaffolding	Stimulate guanine exchange activity of SOS1 and remodel the actin cytoskeleton.		C-terminal effector domain	https://www.uniprot.org/uniprot/Q8TE68	https://www.proteinatlas.org/ENSG00000131037-EPS8L1	2004	[323]
Epidermal growth factor receptor kinase substrate 8-like protein 2 (EPS8-like protein 2), Epidermal growth factor receptor pathway substrate 8-related protein 2 (EPS8-related protein 2)	EPS8L2, EPS8R2	11	715	Scaffolding	Stimulate guanine exchange activity of SOS1 and remodel the actin cytoskeleton. Required for stereocilia maintenance in adult hair cells.	Childhood onset autosomal recessive progressive hearing loss。	C-terminal effector domain	https://www.uniprot.org/uniprot/Q9H6S3	https://www.proteinatlas.org/ENSG00000177106-EPS8L2	2004	[323, 324]
Signal transducing adapter molecule 2, EGFR-Associated protein with SH3 and TAM domains, EAST	STAM2, EAST		468	Anchoring	Involved in the EGFR-regulated reorganization of the actin cytoskeleton and may be part of a link between cytoskeleton and endocytic machinery.		Shown with Chicken protein, N-terminal	Chicken: https://www.uniprot.org/uniprot/O93436 Human: https://www.uniprot.org/uniprot/O75886		1998	[325]
Phosphatase and actin regulator 1	PHACTR1, KIAA1733, RPEL1	6	580	Monomer binding	Involved in stress fiber assembly, motility and invasiveness	Parkinson's disease, prostate cancer and myocardial infarction. Developmental and epileptic encephalopathy 70 (DEE70).	RPEL-repeat domain	https://www.uniprot.org/uniprot/Q9C0D0	https://www.proteinatlas.org/ENSG00000112137-PHACTR1	2004	[326, 327]
Phosphatase and actin regulator 2	PHACTR2, C6orf56, KIAA0680	6	634	Monomer binding	Involved in stress fiber assembly, motility and invasiveness	Parkinson's disease, tongue squamous cell carcinoma, breast cancer, lung adenocarcinoma, esophageal squamous cell carcinoma,	RPEL-repeat domain	https://www.uniprot.org/uniprot/O75167	https://www.proteinatlas.org/ENSG00000112419-PHACTR2	2004	[328]
Phosphatase and actin regulator 3, Scaffold-associated PP1-inhibiting protein (Scapinin)	PHACTR3, C20orf101, SCAPIN1	20	559	Monomer binding	Involved in stress fiber assembly, motility and invasiveness	Lung carcinoma, colorectal cancer, non-small-cell lung cancer.	RPEL-repeat domain	https://www.uniprot.org/uniprot/Q96KR7	https://www.proteinatlas.org/ENSG00000087495-PHACTR3	2004	[254-256]
Phosphatase and actin regulator 4	PHACTR4	1	702	Monomer binding	Involved in stress fiber assembly, motility and invasiveness	Hepatocellular carcinoma.	RPEL-repeat domain	https://www.uniprot.org/uniprot/Q8IZ21	https://www.proteinatlas.org/ENSG00000204138-PHACTR4	2004	[257, 258]
Brain-specific angiogenesis inhibitor 1-associated protein 2 (BAI-associated protein 2, BAI1-associated protein 2, Protein BAP2 Alternative), as ligand-associated factor 3 (FLAF3), Insulin receptor substrate p53/p58 (IRS-58, IRSp53/58), Insulin receptor substrate protein of 53 kDa (RSp53)	BAIAP2	17	552	Bundling	Induce filopodia and the formation of tightly packed parallel F-actin bundles.	Schizophrenia, autism spectrum disorders (ASDs) and attention deficit/hyperactivity disorder (ADHD).	IRSp53/MIM homology domain (IMD)	https://www.uniprot.org/uniprot/Q9UQB8	https://www.proteinatlas.org/ENSG00000175866-BAIAP2	1999	[259-261]
Huntingtin-interacting protein 1 (HIP-1)	HIP1	7	1037	Anchoring, Scaffolding	Involved in both endocytosis and regulate actin cytoskeleton.	Huntington's disease, chronic myelomonocytic leukemia.	Talin-HIP1/R/Sla2p actin-tethering C-terminal homology (THATCH) domain	https://www.uniprot.org/uniprot/O00291	https://www.proteinatlas.org/ENSG00000127946-HIP1	1999	[262, 263]
Huntingtin-interacting protein 1-related protein (HIP1-related protein), Huntingtin-interacting protein 12 (HIP-12)	HIP1R, HIP12, KIAA0655	12	1068	Anchoring, Scaffolding	Link membrane attachment and clathrin-coated vesicle formation with actin dynamics.	Huntington's disease	Talin-HIP1/R/Sla2p actin-tethering C-terminal homology (THATCH) domain	https://www.uniprot.org/uniprot/O75146	https://www.proteinatlas.org/ENSG00000130787-HIP1R	1999	[264]
Actin filament-associated protein 1, 110 kDa actin filament-associated protein (AFAP-110)	AFAP1, AFAP	4	730	Cross-linking, Scaffolding	Act as an adaptor protein that links signaling molecules to actin filaments. Serve as a platform for the construction of larger signaling complexes. Serve as an activator of Src family kinases in response to cellular signals that alter its conformation. Effect actin organization,	Glaucoma	C-terminal ABD	https://www.uniprot.org/uniprot/Q8N556	https://www.proteinatlas.org/ENSG00000196526-AFAP1	1993	[265]
Proline-serine-threonine phosphatase interacting protein 2 (PEST phosphatase-interacting protein 2), MAYP	PSTPIP2	18	344	Bundling	Participate in macrophage activation, neutrophil migration, cytokine production, and osteoclast differentiation.	Innate immune diseases and autoinflammatory diseases (AIDs), chronic recurrent multifocal osteomyelitis (CRMO)	F-BAR domain	https://www.uniprot.org/uniprot/Q9H939	https://www.proteinatlas.org/ENSG00000152229-PSTPIP2	1998	[266-268]
Protein Shroom1, Apical protein 2	SHROOM1, APXL2, KIAA1960	5	852	Anchoring, Scaffolding	Regulate gamma-tubulin distribution and microtubule architecture. Regulate myosin activity.		754–953 of mouse Shrm	https://www.uniprot.org/uniprot/Q2M3G4	https://www.proteinatlas.org/ENSG00000164403-SHROOM1	1999	[269-274]
Protein Shroom2, Apical-like protein, Protein APXL	SHROOM2, APXL	X	1616	Stabilization, Scaffolding	Provide a link between the plasma membrane and the cortical cytoskeleton at the tight junction. Regulate melanosome biogenesis and localization in the retinal pigment epithelium.	Nasopharyngeal carcinoma, colorectal cancer, Neural tube defects (NTDs).	ASD1 domain (513-880)	https://www.uniprot.org/uniprot/Q13796	https://www.proteinatlas.org/ENSG00000146950-SHROOM2	2006	[272, 274, 275]
Protein Shroom3, Shroom-related protein (hShrmL)	SHROOM3, KIAA1481, SHRML	4	1996	Scaffolding	Regulate cell shape changes in the neuroepithelium during neural tube closure.	Anencephaly, death at birth, infant with spina bifida.	ASD1 domain (928-1030)	https://www.uniprot.org/uniprot/Q8TF72	https://www.proteinatlas.org/ENSG00000138771-SHROOM3	2006	[276, 277]
Protein Shroom4, Second homolog of apical protein	SHROOM4, KIAA1202, SHAP	X	1493	Scaffolding	Induces the robust formation of the actin-based structures.	X-linked mental retardation, Dent disease.		https://www.uniprot.org/uniprot/Q9ULL8	https://www.proteinatlas.org/ENSG00000158352-SHROOM4	2007	[278-280]
Alpha-adducin, Erythrocyte adducin subunit alpha	ADD1, ADDA	4	737	Capping, Bundling	Recruite spectrin to actin filaments, bundling actin filaments and capping the barbed ends of actin filaments. Stabilize membrane cytoskeleton and cell-cell junctions.	Amyotrophic Lateral Sclerosis (ALS), ovarian cancer, non-cardia gastric cancer, colorectal cancer, lung cancer, small cell lung cancer, coronary heart disease, renal failure.	MARCKS-related domain	https://www.uniprot.org/uniprot/P35611	https://www.proteinatlas.org/ENSG00000087274-ADD1	1986	[281, 282]
Beta-adducin, Erythrocyte adducin subunit beta	ADD2, ADDB	2	726	Capping, Bundling	Recruite spectrin to actin filaments, bundling actin filaments and capping the barbed ends of actin filaments. Stabilize membrane cytoskeleton and cell-cell junctions.	Basal cell carcinoma and squamous cell carcinoma.	MARCKS-related domain	https://www.uniprot.org/uniprot/P35612	https://www.proteinatlas.org/ENSG00000075340-ADD2	1986	[283, 284]
Gamma-adducin, Adducin-like protein 70	ADD3, ADDL	10	706	Capping, Bundling	Recruite spectrin to actin filaments, bundling actin filaments and capping the barbed ends of actin filaments. Stabilize membrane cytoskeleton and cell-cell junctions.	Small cell lung cancer, murine breast tumor, non- small cell lung cancer, colorectal cancer, glioblastoma, T-lymphoblastic leukemia.	MARCKS-related domain	https://www.uniprot.org/uniprot/Q9UEY8	https://www.proteinatlas.org/ENSG00000148700-ADD3	1995	[285-289]
Anillin	ANLN	7	1124	Bundling	Organize the cortical actomyosin cytoskeleton in syncytial structures, involved in cell division.	Lung, Breast, pancreatic, colorectal, liver, bladder, urothelial, renal, nasopharyngeal, ovarian, hormone resistant prostate cancer.	ABD	https://www.uniprot.org/uniprot/Q9NQW6	https://www.proteinatlas.org/ENSG00000011426-ANLN	1995	[110, 111]
Espin, Autosomal recessive deafness type 36 protein, Ectoplasmic specialization protein	ESPN, DFNB36, LP2654	1	854	Bundling	Connect to hair cell stereocilia and microvillar specializations of sensory cells in the inner ear.	Melanoma	Actin-bundling module (ABM)	https://www.uniprot.org/uniprot/B1AK53	https://www.proteinatlas.org/ENSG00000187017-ESPN	1996	[110, 111]
Transcription activator BRG1, ATP-dependent helicase SMARCA4, BRG1-associated factor 190A (BAF190A), Mitotic growth and transcription activator, Protein BRG-1, Protein brahma homolog 1SWI/SNF related, matrix-associated actin-dependent regulator of chromatin subfamily A, member 4, SNF2-beta	SMARCA4, BAF190A, BRG1, SNF2B, SNF2L4	19	1647	Capping	Induce the formation of thick actin filament bundles resembling stress-fibers. Change the morphology and alterations in actin cytoskeletal organization.	Non-small cell lung carcinomas, lung adenocarcinoma, lung large-cell carcinoma, lung squamous cell carcinoma, prostate, breast, pancreas, colon cancers.	C-terminal	https://www.uniprot.org/uniprot/P51532	https://www.proteinatlas.org/ENSG00000127616-SMARCA4	2002	[111, 112]
Palladin, SIH002, Sarcoma antigen NY-SAR-77	PALLD, CGI-151, KIAA0992	4	1383	Bundling, Scaffolding	Regulate cell morphology, motility, cell adhesion.	Myocardial infarction (MI), pancreatic ductal adenocarcinoma (PDA), colorectal cancer, pancreatic cancer, breast cancer.	Immunoglobulin-like domain (Ig-like domain 3)	https://www.uniprot.org/uniprot/Q8WX93	https://www.proteinatlas.org/ENSG00000129116-PALLD	2000	[291-296]
Myotilin, 57 kDa cytoskeletal protein, Myofibrillar titin-like Ig domains protein, Titin immunoglobulin domain protein	MYOT, TTID	5	498	Bundling	Regulate myofibril assembly and stability at the Z lines in muscle cells.	Late onset autosomal dominant distal limb girdle muscular dystrophy, spheroid body myopathy, myofibrillar myopathy.	C-terminal Ig-like domains	https://www.uniprot.org/uniprot/Q9UBF9	https://www.proteinatlas.org/ENSG00000120729-MYOT	2003	[293-297]
Myopalladin, 145 kDa sarcomeric protein	MYPN, MYOP	10	1320	Bundling, Scaffolding	Component of Z-lines.	Dilated cardiomyopathy, Familial restrictive cardiomyopathy (FRCM).	Ig-like domain	https://www.uniprot.org/uniprot/Q86TC9	https://www.proteinatlas.org/ENSG00000138347-MYPN	2001	[293-298]
Protein Abitram, Actin-binding transcription modulator, Protein Simiate	ABITRAM, C9orf6, FAM206A	9	181	Monomer binding, Capping, F-actin binding	Involved in filopodia dynamics and arborization of neurons.	Fragile X syndrome.		https://www.uniprot.org/uniprot/Q9NX38	https://www.proteinatlas.org/ENSG00000119328-ABITRAM	2014	[293-297, 299]
Myosin phosphatase Rho-interacting protein (M-RIP), Rho-interacting protein 3 (RIP3), p116Rip	MPRIP, KIAA0864, MRIP, RHOIP3	17	1025	Bundling	Disrupt stress fibers and promote formation of dendrite-like extensions. Disassemble the actomyosin-based cytoskeleton.	Lung adenocarcinoma, lung cancer, myeloproliferative neoplasms.	N-terminal (1-382)	https://www.uniprot.org/uniprot/Q6WCQ1	https://www.proteinatlas.org/ENSG00000133030-MPRIP	2003	[300, 301]
Alpha-parvin, Actopaxin, Calponin-like integrin-linked kinase-binding protein (CH-ILKBP), Matrix-remodeling-associated protein 2	PARVA, MXRA2	11	372	Scaffolding	Involved in integrin-mediated cell adhesion.	Lobular breast carcinoma, diabetic nephropathy.	CH1, CH2	https://www.uniprot.org/uniprot/Q9NVD7	https://www.proteinatlas.org/ENSG00000197702-PARVA	2000	[300, 302]
Caldesmon (CDM)	CALD1, CAD, CDM	7	793	Stabilization	Capable of stabilizing actin filaments against actin-severing proteins, inhibiting actomyosin ATPase activity, and inhibiting Arp2/3-mediated actin polymerization. Involved in smooth muscle contraction, cell motility and secretion.	Atherosclerosis, restenosis, glioma, Gastrointestinal stromal tumor, Ovarian adult granulosa cell tumor, Epithelioid pleural mesothelioma, Oral cavity squamous cell carcinoma, colorectal cancer, bladder cancer, Melanoma, Leiomyosarcoma, Fibroxanthoma.	653-686, 768-793	https://www.uniprot.org/uniprot/Q05682	https://www.proteinatlas.org/ENSG00000122786-CALD1	1981	[303-306]
Switch-associated protein 70 (SWAP-70)	SWAP70, KIAA0640	11	585	Bundling	Alter the actin organization and lamellipodial morphology.	Prostate cancer	ABD	https://www.uniprot.org/uniprot/Q9UH65	https://www.proteinatlas.org/ENSG00000133789-SWAP70	2003	[307-309]
Afadin, ALL1-fused gene from chromosome 6 protein (Protein AF-6), Afadin adherens junction formation factor	AFDN, AF6, MLLT4	6	1824	Scaffolding	Enhance the formation of adherens and tight junctions. Effect on cell adhesion, polarization, migration, differentiation, and survival.	Breast cancer, Parkinson's Disease.	C-terminal (1631-1829)	https://www.uniprot.org/uniprot/P55196	https://www.proteinatlas.org/ENSG00000130396-AFDN	1997	[329, 330]
Fructose-bisphosphate aldolase A, Lung cancer antigen NY-LU-1, Muscle-type aldolase	ALDOA, ALDA	16	364	Scaffolding	Promote lung cancer metastasis by interacting with gamma-actin. Work with cofilin keeping the polymerization and depolymerization of actin filaments in an orderly dynamic equilibrium.	Renal clear cell, hepatocellular and lung squamous cell carcinomas.		https://www.uniprot.org/uniprot/P04075	https://www.proteinatlas.org/ENSG00000149925-ALDOA	2019	[331-333]
Angiogenin, Ribonuclease 5 (RNase 5)	ANG, RNASE5	14	147	Polymerization	Induce angiogenesis by activating vessel endothelial and smooth muscle cells. Regulate cell migration, invasion, proliferation, and formation of tubular structures.	Amyotrophic lateral sclerosis (ALS), Parkinson's disease (PD), Alzheimer disease (AD), inflammatory bowel disease, peripheral artery disease (PAD), cardiovascular disease, colonic adenocarcinomas, gastric cancers, pancreatic cancers, breast cancer, head and neck squamous carcinoma, acute myeloid leukemia, advanced myelodysplasic syndrome, arthritis, preterm delivery, hemangioendothelioma, chronic…		https://www.uniprot.org/uniprot/P03950	https://www.proteinatlas.org/ENSG00000214274-ANG	1993	[334-338]
Dystrophin	DMD	X	3685	Stablization	Link the actin cytoskeleton to the dystroglycan complex in the plasma membrane. Bind to the intracellular actin network to link the cytoskeleton to dystrophin glycoprotein complex.	Duchenne and Becker muscular dystrophies (DMD and BMD), X-linked dilated cardiomyopathy,	CH1 (15-119), CH2 (134-240)	https://www.uniprot.org/uniprot/P11532	https://www.proteinatlas.org/ENSG00000198947-DMD	1987	[339-344]
Dystroglycan 1, Dystrophin-associated glycoprotein 1, Dystroglycan	DAG1	3	895	Bundling	Maintain sarcolemmal integrity.	Muscular dystrophy-dystroglycanopathy limb-girdle C9 (MDDGC9), Muscular dystrophy-dystroglycanopathy congenital with brain and eye anomalies A9 (MDDGA9)	The cytoplasmic tail	https://www.uniprot.org/uniprot/Q14118	https://www.proteinatlas.org/ENSG00000173402-DAG1	2003	[345]
Vasodilator-stimulated phosphoprotein	VASP	19	380	Polymerization, Bundling	Stimulate actin polymerization by promoting the transfer of profilin-bound actin monomers onto the barbed end of growing F-actin.	Listeria monocytogenes	Enabled/VASP homology (EVH2) contains a G-actin-binding site (GAB), an F-actin-binding site (FAB).	https://www.uniprot.org/uniprot/P50552	https://www.proteinatlas.org/ENSG00000125753-VASP	1992	[346-348]
Protein enabled homolog	ENAH, MENA	1	591	Polymerization, Bundling	Regulate actin remodeling. Involved in carcinoma cell invasion and metastasis.	Carcinaoma.	EVH2 contains GAB and FAB.	https://www.uniprot.org/uniprot/Q8N8S7	https://www.proteinatlas.org/ENSG00000154380-ENAH	1996	[348, 349]
Ena/VASP-like protein, Ena/vasodilator-stimulated phosphoprotein-like protein	EVL, RNB6	14	416	Polymerization, Bundling	Implicate in the regulation of axon guidance, platelet aggregation, cell motility, and cell adhesion.	Breast cancer	EVH2 contains GAB and FAB.	https://www.uniprot.org/uniprot/Q9UI08	https://www.proteinatlas.org/ENSG00000196405-EVL	1997	[348, 350-352]
Kelch-like protein 1	KLHL1, KIAA1490	13	748	Scaffolding	Bind to F-actin. Modulate neuronal structure and function.	Neurodegenerative diseases.	C-terminal Kelch β-propeller region	https://www.uniprot.org/uniprot/Q9NR64	https://www.proteinatlas.org/ENSG00000150361-KLHL1	2000	[353, 354]
Kelch-like protein 17, Actinfilin	KLHL17, AF	1	642	Scaffolding	Bind to F-actin. Form circular puncta in dendritic spines and are surrounded by or adjacent to F-actin.	Infantile spasms and autism.	C-terminal Kelch domain (289 – 641)	https://www.uniprot.org/uniprot/Q6TDP4	https://www.proteinatlas.org/ENSG00000187961-KLHL17	2002	[355, 356]
Protein 4.1 (P4.1), Erythrocyte membrane protein band 4.1, 4.1R, Band 4.1, EPB4.1	EPB41, E41P	1	864	Anchoring, Cross-linking	Involved in cytoskeletal rearrangements, intracellular transport and signal transduction.	Hereditary elliptocytosis (HE), bradycardia and/or Long QT syndrome,	Spectrin-actin-binding domain (SABD, 615-713)	https://www.uniprot.org/uniprot/P11171	https://www.proteinatlas.org/ENSG00000159023-EPB41	1979	[357-360]
Band 4.1-like protein 2, Erythrocyte membrane protein band 4.1-like 2, Generally expressed protein 4.1 (4.1G)	EPB41L2	6	1005	Anchoring, Cross-linking	Regulates cell adhesion, spreading, and migration.		Spectrin-actin-binding domain (SABD, 611-676)	https://www.uniprot.org/uniprot/O43491	https://www.proteinatlas.org/ENSG00000079819-EPB41L2	1998	[359, 361, 362]
Band 4.1-like protein 1, Erythrocyte membrane protein band 4.1-like 1, Neuronal protein 4.1, 4.1N.	EPB41L1	20	881	Anchoring, Cross-linking	Regulate stability and plasticity of neuronal membrane.	Mental retardation, autosomal dominant 11 (MRD11).	Spectrin-actin-binding domain (SABD, 483-541)	https://www.uniprot.org/uniprot/Q9H4G0	https://www.proteinatlas.org/ENSG00000088367-EPB41L1	1999	[359, 363]
Band 4.1-like protein 3 (4.1B), Differentially expressed in adenocarcinoma of the lung protein 1 (DAL-1), Erythrocyte membrane protein band 4.1-like 3	EPB41L3, DAL1, KIAA0987	18	1087	Anchoring, Cross-linking	Regulate cytoskeletal organization and a number of processes through multiple interactions.	Esophageal squamous cell carcinoma (ESCC), lung adenocarcinoma, meningiomas, breast cancer, ovarian cancer, prostate cancer, cervical cancer, gastric cancer, intestinal carcinoma, colorectal cancer, hepatocellular carcinoma and pancreatic carcinoma, esophageal carcinoma, renal clear cell carcinoma (RCCC).	Spectrin-actin-binding domain (SABD, 514-860)	https://www.uniprot.org/uniprot/Q9Y2J2	https://www.proteinatlas.org/ENSG00000082397-EPB41L3	2000	[362, 364] [359, 360]
Talin-1	TLN1, KIAA1027, TLN	9	2541	Cross-linking, Anchoring	Stabilize focal adhesion, involve in cellular mechanotransduction, provide a connection between the cytoskeleton and the ECM.	Myelodysplastic syndromes, prostate cancer, colon cancer, hepatocellular carcinoma, breast cancer, endometrioid carcinoma, glioblastoma, oral squamous cell carcinoma.	Actin-binding sites 1-3	https://www.uniprot.org/uniprot/Q9Y490	https://www.proteinatlas.org/ENSG00000137076-TLN1	1982	[365-369]
Talin-2	TLN2, KIAA0320	15	2542	Cross-linking, Anchoring	Stabilize focal adhesion, involve in cellular mechanotransduction, provide a connection between the cytoskeleton and the ECM.	Breast cancer, hepatocellular carcinoma.	Actin-binding sites 1-3	https://www.uniprot.org/uniprot/Q9Y4G6	https://www.proteinatlas.org/ENSG00000171914-TLN2	2001	[367-372]
Talin rod domain-containing protein 1, Mesoderm development candidate 1	TLNRD1, MESDC1	15	362	Bundling	Enhance filopodia formation and cell migration.		Four-helix domain.	https://www.uniprot.org/uniprot/Q9H1K6	https://www.proteinatlas.org/ENSG00000140406-TLNRD1	2021	[373]
Transient receptor potential cation channel subfamily V member 4 (TrpV4), Osm-9-like TRP channel 4 (OTRPC4), Transient receptor potential protein 12 (TRP12), Vanilloid receptor-like channel 2, Vanilloid receptor-like protein 2 (VRL-2), Vanilloid receptor-related osmotically-activated channel (VR-OAC)	TRPV4, VRL2, VROAC	12	871	Anchoring	Regulate cell stiffness, accelerate actin dynamics and downregulates cytoskeleton-associated proteins in the cell cortex.	Epithelial cancer, metastatic breast cancer, autism, depression, brain edema, neural birth defect, thermal hyperalgesia, scapuloperoneal spinal muscular atrophy, Charcot–Marie–Tooth disease type 2C and skeletal dysplasia, Helicobacter pylori infection, hypoglycemia, alcohol addiction, or cerebrovascular disorders.	C terminal region	https://www.uniprot.org/uniprot/Q9HBA0	https://www.proteinatlas.org/ENSG00000111199-TRPV4	2007	[374-378]
Transient receptor potential cation channel subfamily V member 2 (TrpV2), Osm-9-like TRP channel 2 (OTRPC2), Vanilloid receptor-like protein 1 (VRL-1)	TRPV2, VRL	17	764	Anchoring	Regulate submembranous actin cytoskeleton influencing different cellular functions such as cell adhesion and cell spreading. Involve in neurite initiation, extension and branching events.	Hepatic cirrhosis-induced hyponatremia, breast cancer, esophageal squamous cell carcinoma (ESCC), hepatocarcinoma, glioblastoma malign, multiple myeloma, gastric cancer, melanoma, urothelial cancer, prostate cancer, acute lymphoblastic leukemia.	C terminal region	https://www.uniprot.org/uniprot/Q9Y5S1	https://www.proteinatlas.org/ENSG00000187688-TRPV2	2017	[379-381]
Aquaporin-2, AQP-2.	AQP2	12	271	Anchoring	Regulate water homeostasis.	Diabetes insipidus, nephrogenic, autosomal (ANDI).		https://www.uniprot.org/uniprot/P41181	https://www.proteinatlas.org/ENSG00000167580-AQP2	2004	[376, 382, 383]
Cystic fibrosis transmembrane conductance regulator	CFTR	7	1480	Anchoring	Regulate epithelial ion and water transport and fluid homeostasis.	Cystic fibrosis.		https://www.uniprot.org/uniprot/Q20BH0	https://www.proteinatlas.org/ENSG00000001626-CFTR	2002	[376, 384]
Chloride channel protein 2, ClC-2	CLCN2	3	898	Anchoring	Regulate cell volume, membrane potential stabilization, and signal transduction.	Epilepsy, idiopathic generalized 11 (EIG11), Juvenile absence epilepsy 2 (JAE2), Juvenile myoclonic epilepsy 8 (EJM8), Leukoencephalopathy with ataxia (LKPAT), Hyperaldosteronism, familial, 2 (HALD2).		https://www.uniprot.org/uniprot/P51788	https://www.proteinatlas.org/ENSG00000114859-CLCN2	2000	[376, 385]
H(+)/Cl(-) exchange transporter 3, ClC-3	CLCN3	4	818	Anchoring	Short isoform interacts with actin. Mediate the exchange of chloride ions against protons.	Neuronal ceroid lipofuscinosis (NCL).	C-terminal	https://www.uniprot.org/uniprot/P51790	https://www.proteinatlas.org/ENSG00000109572-CLCN3	2007	[376, 383, 386]
Chloride intracellular channel protein 1, NCC27	CLIC1, NCC27	6	241	Anchoring	Involved in regulation of the cell cycle.	Over expression is corelated with tumors.		https://www.uniprot.org/uniprot/O00299	https://www.proteinatlas.org/ENSG00000213719-CLIC1	2007	[376, 387]
Chloride intracellular channel protein 5	CLIC5	6	410	Anchoring	Regulate formation of stereocilia, podocyte, and lens suture in the eye.	Deafness, autosomal recessive, 103 (DFNB103).		https://www.uniprot.org/uniprot/Q9NZA1	https://www.proteinatlas.org/ENSG00000112782-CLIC5	2007	[376, 387]
Amiloride-sensitive sodium channel subunit alpha	SCNN1A, SCNN1	12	669	Anchoring	Regulate electrolyte, blood pressure, and airway surface liquid homeostasis.	Pseudohypoaldosteronism 1, autosomal recessive (PHA1B), Bronchiectasis with or without elevated sweat chloride 2 (BESC2), Liddle syndrome 3 (LIDLS3).	C-terminal	https://www.uniprot.org/uniprot/P37088	https://www.proteinatlas.org/ENSG00000111319-SCNN1A	1996	[376, 388, 389]
Calcium-activated potassium channel subunit alpha-1, MaxiK	KCNMA1, KCNMA, SLO	10	1236	Anchoring	Regulate repolarization of the membrane potential.	Paroxysmal nonkinesigenic dyskinesia, 3, with or without generalized epilepsy (PNKD3), Cerebellar atrophy, developmental delay, and seizures (CADEDS), Liang-Wang syndrome (LIWAS).		https://www.uniprot.org/uniprot/Q12791	https://www.proteinatlas.org/search/KCNMA1	2005	[376, 390]
Voltage-dependent anion-selective channel protein 1, VDAC-1	VDAC1, VDAC	5	283	Anchoring	Regulate cell volume regulation and apoptosis.	Cancer, neurodegenerative disease, muscular dystrophy.		https://www.uniprot.org/uniprot/P21796	https://www.proteinatlas.org/ENSG00000213585-VDAC1	2001	[376, 383, 391, 392]
Voltage-dependent L-type calcium channel subunit beta-1, CAB1	CACNB1, CACNLB1	17	598	Anchoring	Regulate the activity of L-type calcium channels			https://www.uniprot.org/uniprot/Q02641	https://www.proteinatlas.org/ENSG00000067191-CACNB1	2015	[393]
Nexilin F-actin binding protein, Nelin	NEXN	1	675	Polymerization, Cross-linking	Stimulate cell migration and adhesion. Maintenan Z line and sarcomere integrity.	Coronary artery disease, congenital heart disease, atrial septal defect, hypertrophic cardiomyopathy.	Central ABD	https://www.uniprot.org/uniprot/Q0ZGT2	https://www.proteinatlas.org/ENSG00000162614-NEXN	1998	[394-396]
Actin binding Rho-activating protein, Striated muscle activator of Rho-dependent signaling (STARS)	ABRA	8	381	Anchoring	Specifically expressed in cardiac and skeletal muscle cells. Bind to the I-band of the sarcomere. Act as a mechanosensor that translates skeletal muscle-specific stimuli into intracellular signals to promote serum-response factor -dependent gene transcription.	Cardiac hypertrophy and myopathy, ageing, type 2 diabetic muscle, skeletal muscle hypertrophy and atrophy.	199-299, 300-381	https://www.uniprot.org/uniprot/Q8N0Z2	https://www.proteinatlas.org/ENSG00000174429-ABRA	2002	[397, 398]
Actin-binding LIM protein 1 (abLIM-1), Actin-binding LIM protein family member 1, Actin-binding double zinc finger protein, LIMAB1, Limatin	ABLIM1, ABLIM, KIAA0059, LIMAB1	10	778	Scaffolding	Connect actin filaments and cytoplasmic targets.	Nasopharyngeal Carcinoma, Hepatocellular Carcinoma, Myotonic dystrophy type 1 (DM1).	dematin-like domain	https://www.uniprot.org/uniprot/O14639	https://www.proteinatlas.org/ENSG00000099204-ABLIM1	1997	[399, 400]
Actin-binding LIM protein 2 (abLIM-2), Actin-binding LIM protein family member 2	ABLIM2, KIAA1808	4	611	Scaffolding	Enhance STARS-dependent activation of serum-response factor.	Breast carcinogenesis, periodontitis, Alzheimer's Disease.	villin domain	https://www.uniprot.org/uniprot/Q6H8Q1	https://www.proteinatlas.org/ENSG00000163995-ABLIM2	2005	[401, 402]
Actin-binding LIM protein 3 (abLIM-3), Actin-binding LIM protein family member 3	ABLIM3, KIAA0843	5	683	Scaffolding	Enhance STARS-dependent activation of serum-response factor.Involved in anchoring LIM domain-binding components of adherens junctions to circumferential actin bundles.		villin domain	https://www.uniprot.org/uniprot/O94929	https://www.proteinatlas.org/ENSG00000173210-ABLIM3	2006	[402-404]
Tight junction protein ZO-1, Tight junction protein 1, Zona occludens protein 1, Zonula occludens protein 1	TJP1, ZO1	15	1748	Anchoring, Scaffolding	Link tight junction transmembrane proteins such as claudins and occludin to the actin cytoskeleton.	Inflammatory bowel disease, Kawasaki disease, Parkinson's disease, liver cancer, squamous cell carcinoma, Bowen's disease, celiac disease, gastrointestinal stromal tumor, endometrial carcinoma.	1151-1371	https://www.uniprot.org/uniprot/Q07157	https://www.proteinatlas.org/ENSG00000104067-TJP1	1986	[405, 406]
Tight junction protein ZO-2, Zonula occludens protein 2	TJP2, ZO2	9	1190	Anchoring, Scaffolding	Link tight junction transmembrane proteins such as claudins and occludin to the actin cytoskeleton.	Familial hypercholanemia (FHCA), Cholestasis, progressive familial intrahepatic, 4 (PFIC4).		https://www.uniprot.org/uniprot/Q9UDY2	https://www.proteinatlas.org/ENSG00000119139-TJP2	1994	[407, 408]
Tight junction protein ZO-3, onula occludens protein 3	TJP3, ZO3	19	919	Anchoring, Scaffolding	Link tight junction transmembrane proteins such as claudins and occludin to the actin cytoskeleton.			https://www.uniprot.org/uniprot/O95049	https://www.proteinatlas.org/search/TJP3	1998	[408, 409]
Occludin	OCLN	5	522	Anchoring, Scaffolding	Transmembrane protein that forms and regulate tight junction. Maintain blood-brain barrier.	Pseudo-TORCH syndrome 1 (PTORCH1)		https://www.uniprot.org/uniprot/Q16625	https://www.proteinatlas.org/ENSG00000197822-OCLN	1993	[408, 410]
LIM and SH3 domain protein 1 (LASP1), Metastatic lymph node gene 50 protein (MLN 50)	LASP1, MLN50	17	261	Scaffolding	Enhance cancer cell migration and cell invasion. Involved in the differentiation and development of neurons. Involve in vesicular secretion.	Gastric carcinoma (GC), bladder cancer, esophageal squamous cell carcinoma, Breast carcinoma, Colorectal carcinoma, Ovarian carcinoma, Hepatocellular carcinoma, Renal cell carcinoma, Prostate carcinoma (PC), Medulloblastoma, Nasopharyngeal carcinoma (NC), Non-small lung cancer, Lung Adenocarcinoma, Choriocarcinoma, Gall bladder carcinoma, Thyroid carcinoma, Pancreatic carcinoma.	Nebulin-like repeat (NR1, NR2)	https://www.uniprot.org/uniprot/Q14847	https://www.proteinatlas.org/ENSG00000002834-LASP1	1998	[411, 412]
Nebulette, Actin-binding Z-disk protein	NEBL, C10orf113, LNEBL	10	1014	Bundling	Enhances cancer cell migration but reduces cell invasion. Involve in cell spreading	Colorectal cancer, non-small cell lung cancer (NSCLC).	Nebulin-like repeat (NR1, NR2, NR3)	https://www.uniprot.org/uniprot/O76041	https://www.proteinatlas.org/ENSG00000078114-NEBL	1995	[412-414]
Mitotic interactor and substrate of PLK1, Mitotic spindle positioning protein	MISP, C19orf21	19	679	Bundling	Effect on cellular morphology by inducing stress fiber-like thick filaments or filopodial formations. Ensure correct NuMA polarization and spindle orientation.		C-terminal	https://www.uniprot.org/uniprot/Q8IVT2	https://www.proteinatlas.org/ENSG00000099812-MISP	2013	[415-418]
Actin-histidine N-methyltransferase, Protein-L-histidine N-tele-methyltransferase, SET domain-containing protein 3 (hSETD3)	SETD3, C14orf154	14	594	Polymerization	Mediate histidine methylation on β-actin, and accelerate the assembly of actin filaments.	Muscle loading and hypertrophy	SET domain (94 – 314)	https://www.uniprot.org/uniprot/Q86TU7	https://www.proteinatlas.org/ENSG00000183576-SETD3	2018	[419, 420]
Synaptopodin	SYNPO, KIAA1029	5	929	Scaffolding	Regulate the integrity of the podocyte actin cytoskeleton and for the regulation of podocyte cell migration.	Alport syndrome (AS), eosinophilic esophagitis, autism, schizophrenia.		https://www.uniprot.org/uniprot/Q8N3V7	https://www.proteinatlas.org/ENSG00000171992-SYNPO	1997	[421-423]
Synaptopodin-2, Genethonin-2, Myopodin	SYNPO2	4	1093	Bundling	Participate in signaling pathways between the Z-disc and the nucleus.	Urothelial cancer, prostate cancer, bladder cancer.	410-563	https://www.uniprot.org/uniprot/Q9UMS6	https://www.proteinatlas.org/ENSG00000172403-SYNPO2	2001	[422, 424]
Synaptopodin 2-like protein	SYNPO2L	10	977	Bundling	Required for cardiac and skeletal muscle development.	Atrial fibrillation, myofibrillar myopathies (MFMs), cardiomyopathy and contractile dysfunction.		https://www.uniprot.org/uniprot/Q9H987	https://www.proteinatlas.org/ENSG00000166317-SYNPO2L	2009	[422, 425]
Smoothelin	SMTN	22	917	Bundling, Scaffolding	Implicated in cell contraction and mediate the interaction between actin filaments and other components of the cytoskeleton.	Atherosclerosis and restenosis, cardiac hypertrophy, essential hypertension, cerebral infarction, smooth muscle hamartoma, prostate cancer, glomus tumor, urinary bladder carcinoma, colorectal adeno-carcinoma, smooth muscle myopathy.	Multiple domains	https://www.uniprot.org/uniprot/P53814	https://www.proteinatlas.org/ENSG00000183963-SMTN	1996	[426-429]
Smoothelin-like protein 2	SMTNL2	17	461	Stabilization	Regulate actin dynamics during epithelial morphogenesis and the developmental control of the cellular cortex.	Rheumatoid arthritis, diabetes, middle cerebral artery occlusion, non-small cell lung cancer, Brachmann-Cornelia de Lange syndrome.		https://www.uniprot.org/uniprot/Q2TAL5	https://www.proteinatlas.org/ENSG00000188176-SMTNL2	2021	[430]
Myc box-dependent-interacting protein 1, Amphiphysin II, Amphiphysin-like protein, Box-dependent myc-interacting protein 1, Bridging integrator 1	BIN1, AMPHL	2	593	Stabilization	Involved in endocytosis, actin cytoskeletal organization, transcription, and stress responses.	Alzheimer's disease, heart failure (HF), malignant arrhythmia, breast, colon, prostate and lung cancers, hepatocarcinoma, neuroblastoma, centronuclear myopathy (CNM) and myotonic dystrophy (DM), ventricular arrhythmia	Bin/Amphiphysin/Rvs (BAR) domain	https://www.uniprot.org/uniprot/O00499	https://www.proteinatlas.org/ENSG00000136717-BIN1	1997	[431-433]
Catenin alpha-1, Alpha E-catenin, Cadherin-associated protein, Renal carcinoma antigen NY-REN-13	CTNNA1	5	906	Bundling, Anchoring	Guide the establishment of classical epithelial cell polarity and contribute to the control of migration, growth, and differentiation.	Gastrointestinal cancer, colon cancer, dilated cardiomyopathy, cardiac injury, hereditary diffuse gastric cancer (HDGC), invasive lobular breast cancer (LBC), colitis.	C-terminal	https://www.uniprot.org/uniprot/P35221	https://www.proteinatlas.org/ENSG00000044115-CTNNA1	1995	[434]
EH domain-binding protein 1	EHBP1, KIAA0903, NACSIN	2	1231	Anchoring	Link endosomes to the actin cytoskeleton.	Prostate cancer, colorectal cancer, pulmonary arterial hypertension, rectal cancer.	Calponin homology (CH) domain	https://www.uniprot.org/uniprot/Q8NDI1	https://www.proteinatlas.org/ENSG00000115504-EHBP1	2004	[435, 436]
Ras GTPase-activating-like protein IQGAP1, p195	IQGAP1, KIAA0051	15	1657	Cross-linking	Regulate mitogen-activated protein kinase (MAPK) signaling, Ca2+/calmodulin signaling, cell-cell adhesion, β-catenin-mediated transcription and microbial invasion.	Colorectal cancer, glioma, lung cancer, head and neck squamous cell, astrocytoma, breast cancer, gastric cancer, ovarian cancer, metastatic melanoma.	Calponin homology (CH) domain	https://www.uniprot.org/uniprot/P46940	https://www.proteinatlas.org/ENSG00000140575-IQGAP1	1997	[437-440]
Ras GTPase-activating-like protein IQGAP2	IQGAP2	5	1575	Cross-linking	Predicted to bind to F-actin due to sequence similarity.	Carcinoma.	Calponin homology (CH) domain	https://www.uniprot.org/uniprot/Q13576	https://www.proteinatlas.org/ENSG00000145703-IQGAP2	1996	[440, 441]
Ras GTPase-activating-like protein IQGAP3	IQGAP3	1	1631	Cross-linking	Link the activation of Rac1 and Cdc42 with the cytoskeletal architectures during neuronal morphogenesis.	Colorectal cancer, ovarian cancer, lung cancer, gastric cancer, colorectal cancer, hepatocellular carcinoma, breast cancer, clear cell renal cell carcinoma, bladder cancer, pancreatic cancer.	Calponin homology (CH) domain	https://www.uniprot.org/uniprot/Q86VI3	https://www.proteinatlas.org/ENSG00000183856-IQGAP3	2007	[439, 440, 442, 443]
LIM domain-binding protein 3， Protein cypher, Z-band alternatively spliced PDZ-motif protein	LDB3, KIAA0613, ZASP	10	727	Monomer binding, F-actin binding	Effect on the core structure of the Z-discs in skeletal muscle.	Markesbery disease, myofibrillar myopathies (MFM), hypertrophic cardiomyopathy (HCM), dilated cardiomyopathy (DCM), arrhythmogenic right ventricular cardiomyopathy (ARVC), left ventricular noncompaction (LVNC).	ABD between PDZ and LIM	https://www.uniprot.org/uniprot/O75112	https://www.proteinatlas.org/ENSG00000122367-LDB3	2014	[444-446]
Myocardin-related transcription factor A (MRTF-A), MKL/myocardin-like protein 1, Megakaryoblastic leukemia 1 protein, Megakaryocytic acute leukemia protein	MRTFA, KIAA1438, MAL, MKL1	22	931	Monomer binding	Transcription coactivator that associates with the serum response factor.	Acute megakaryoblastic leukemia, Immunodeficiency 66 (IMD66)	RPEL motif	https://www.uniprot.org/uniprot/Q969V6	https://www.proteinatlas.org/ENSG00000196588-MRTFA	2003	[447]
Protein MTSS 1, Metastasis suppressor YGL-1, Metastasis suppressor protein 1, Missing in metastasis protein	MTSS1, KIAA0429, MIM	8	755	Monomer binding, Bundling, Scaffolding	Regulate cell morphology, motility, metastasis. Act as a scaffold protein that interacts with Rac, actin and actin-associated proteins to modulate lamellipodia formation.	Prostate cancer, breast cancer, acute myeloid leukemia, pancreatic cancer, intrahepatic cholangiocarcinoma, pancreatic ductal adenocarcinoma, bladder uroepithelium cell carcinoma, hepatocellular carcinoma, colorectal cancer, esophageal cancer, tongue squamous cellular carcinoma, gastric cancer, melanomas.	WH2 domain, IRSp53/MIM domain	https://www.uniprot.org/uniprot/O43312	https://www.proteinatlas.org/ENSG00000170873-MTSS1	2003	[448-450]
Rab effector MyRIP, Exophilin-8, Myosin-VIIa- and Rab-interacting protein, Synaptotagmin-like protein lacking C2 domains C (SlaC2-c)	MYRIP, SLAC2C	3	859	Anchoring	Regulate Weibel-Palade body trafficking and exocytosis.	Left ventricular hypertrophy, hepatocellular carcinoma.	Slac2-a (400-590) and Slac2-c (670-856)	https://www.uniprot.org/uniprot/Q8NFW9	https://www.proteinatlas.org/ENSG00000170011-MYRIP	2002	[451-453]
Nebulin	NEB	2	6669	Nucleation, Stabilization	Form composite thin filaments in the skeletal muscle sarcomere.	Core-rod myopathy, distal myopathy	Nebulin repeats	https://www.uniprot.org/uniprot/P20929	https://www.proteinatlas.org/ENSG00000183091-NEB	1991	[454-457]
Nebulin-related-anchoring protein (N-RAP)	NRAP	10	1730	Anchoring	Act as an organizing center for the initial recruitment and assembly of sarcomeric actin filaments and Z-discs.	Dilated cardiomyopathy (DCM),	Nebulin repeats	https://www.uniprot.org/uniprot/Q86VF7	https://www.proteinatlas.org/ENSG00000197893-NRAP	1997	[456, 458]
Vinculin, Metavinculin (MV)	VCL	10	1134	Capping, Anchoring	Interact with F-actin both in recruitment of actin filaments to the growing focal adhesions and also in capping of actin filaments to prevent actin polymerization.	Chagas cardiomyopathy, dilated cardiomyopathy, hypertrophic cardiomyopathy, left ventricular assist device (LVAD).	Vinculin tail domain (Vt)	https://www.uniprot.org/niport/P18206	https://www.proteinatlas.org/ENSG00000035403-VCL	1981	[459-462]
Cysteine and glycine-rich protein 3, Cardiac LIM protein, Cysteine-rich protein 3 (CRP3), LIM domain protein, cardiac, Muscle LIM protein	CSRP3, CLP, MLP	11	194	Bundling	Facilitate filopodia formation and increasing growth cone motility. Act as a mechanical stress sensor, entering in nuclei and modulating gene expression.	Dilated cardiomyopathy, hypertrophic cardiomyopathy, ischemic cardiomyopathy, Nemaline myopathy (NM), neuromuscular disorder facioscapulohumeral muscular dystrophy (FSHD).	LIM motif	https://www.uniprot.org/uniprot/P50461	https://www.proteinatlas.org/ENSG00000129170-CSRP3	1996	[463-465]
Utrophin, Dystrophin-related protein 1 (DRP-1)	UTRN, DMDL, DRP1	6	3433	Anchoring	Perform 'spacer' or 'shock absorber' role as dystrophin in mature muscle tissues.	Duchenne muscular dystrophy (DMD), Becher muscular dystrophy.	CH1(31-135), CH2(150-255)	https://www.uniprot.org/uniprot/P46939	https://www.proteinatlas.org/ENSG00000152818-UTRN	1994	[342, 466, 467]
Growth arrest-specific 7 (GAS-7)	GAS7, KIAA0394	17	476	Polymerization, Cross-linking	Mediate reorganization of microfilaments and induce the formation of extended cellular processes.	Glaucoma, Alzheimer disease, schizophrenia.	C terminal	https://www.uniprot.org/uniprot/O60861	https://www.proteinatlas.org/ENSG00000007237-GAS7	2002	[468]
Calicin	CCIN	9	588	F-actin binding	Target of calicin at the subacrosomal space of round spermatids, and that its ability to form homomultimers contributes to the formation of a rigid calyx.			https://www.uniprot.org/uniprot/Q13939	https://www.proteinatlas.org/ENSG00000185972-CCIN	2000	[469]
Cyclin-dependent kinase 5 activator 1 (CDK5 activator 1), Cyclin dependent kinase 5 regulatory subunit 1, TPKII regulatory subunit	CDK5R1, CDK5R, NCK5A	17	307	Scaffolding	Involved in dendritic spine morphogenesis and circadian clock.	Hepatocellular carcinoma, Alzheimer's disease, non-syndromic intellectual disability, prostate cancer, high-functioning autistic, Parkinson's disease.		https://www.uniprot.org/uniprot/Q15078	https://www.proteinatlas.org/ENSG00000176749-CDK5R1	2011	[470]
Ermin, Juxtanodin (JN)	ERMN, KIAA1189	2	284		Induce the formation of numerous cell protrusions and a pronounced change in cell morphology.	Multiple Sclerosis (MS)	265-284	https://www.uniprot.org/uniprot/Q8TAM6	https://www.proteinatlas.org/ENSG00000136541-ERMN	2005	[471-473]
FK506-binding protein 15 (FKBP-15), 133 kDa FK506-binding protein (133 kDa FKBP, FKBP-133), WASP- and FKBP-like protein (WAFL)	FKBP15, KIAA0674	9	1219		Involve in the transport of early endosomes at the level of transition between microfilament-based and microtubule-based movement.	Inflammatory bowel disease (IBD).		https://www.uniprot.org/uniprot/Q5T1M5	https://www.proteinatlas.org/ENSG00000119321-FKBP15	2009	[474]
Growth arrest-specific protein 2 (GAS-2)	GAS2	11	313	Cross-linking	Cross-link microtubule and actin cytoskeletons.	Liver cancer, leukemia, recurrent colorectal cancer, prostate cancer, breast cancer, lung adenocarcinoma.	CH (34-156)	https://www.uniprot.org/uniprot/O43903	https://www.proteinatlas.org/ENSG00000148935-GAS2	1992	[475, 476]
GAS2-like protein 1, GAS2-related protein on chromosome 22, Growth arrest-specific protein 2-like 1	GAS2L1, GAR22	22	681	Cross-linking	Cross-link microtubule and actin cytoskeletons.	Acute myeloid leukemia, meningioma.	CH (27-148)	https://www.uniprot.org/uniprot/Q99501	https://www.proteinatlas.org/ENSG00000185340-GAS2L1	2003	[476, 477]
GAS2-like protein 2, GAS2-related protein on chromosome 17, Growth arrest-specific 2-like 2	GAS2L2, GAR17	17	880	Cross-linking	Cross-link microtubule and actin cytoskeletons.	Cancer with painful bone metastases, Ciliary dyskinesia, primary, 41 (CILD41).	CH (32-159)	https://www.uniprot.org/uniprot/Q8NHY3	https://www.proteinatlas.org/ENSG00000270765-GAS2L2	2003	[476, 477]
GAS2-like protein 3, Growth arrest-specific 2-like 3	GAS2L3	12	694	Cross-linking	Cross-link microtubule and actin cytoskeletons.	Glioma	CH (48-168)	https://www.uniprot.org/uniprot/Q86XJ1	https://www.proteinatlas.org/ENSG00000139354-GAS2L3	2011	[476, 478]
Kelch-like protein 2, Actin-binding protein Mayven	KLHL2	4	593	Scaffolding	Translocate along axonal processes and involved in the dynamic organization of the actin cytoskeleton in brain cells.	Renal cell carcinoma, acute myeloid leukemia (AML), ovarian cancer, familial hyperkalemic hypertension, acute peanut allergic reaction, septic-shock-associated acute kidney injury, multiple myeloma.	Kelch repeats	https://www.uniprot.org/uniprot/O95198	https://www.proteinatlas.org/ENSG00000109466-KLHL2	1999	[479]
Kelch-like protein 20, Kelch-like ECT2-interacting protein, Kelch-like protein X	KLHL20, KHLHX, KLEIP	1	609	Scaffolding	Involved in anterograde Golgi to endosome transport. Regulate corneal epithelial integrity.	Colon cancer	Kelch repeats	https://www.uniprot.org/uniprot/Q9Y2M5	https://www.proteinatlas.org/ENSG00000076321-KLHL20	2004	[480]
Actin-binding protein IPP, Intracisternal A particle-promoted polypeptide (IPP), Kelch-like protein 27	IPP, KLHL27	1	584	Anchoring	Regulate cell adhesion.	Breast cancer	Kelch repeats	https://www.uniprot.org/uniprot/Q9Y573	https://www.proteinatlas.org/ENSG00000197429-IPP	1999	[481, 482]
Protein ITPRID2, Cleavage signal-1 protein (CS-1), ITPR interacting domain-containing 2, Ki-ras-induced actin-interacting protein, Sperm-specific antigen 2	ITPRID2, CS1, KIAA1927, KRAP, SSFA2	2	1259	Scafolding	Regulate energy metabolism.	Colorectal cancer, pancreatic cancer, small cell lung cancer, obesity and diabetes, lung squamous cell cancer, chronic lymphocytic leukemia		https://www.uniprot.org/uniprot/P28290	https://www.proteinatlas.org/ENSG00000138434-ITPRID2	2004	[483, 484]
Melanophilin, Exophilin-3, Slp homolog lacking C2 domains a (SlaC2-a), Synaptotagmin-like protein 2a	MLPH, SLAC2A	2	600	Scafolding	Involved in in actin-based melanosome transport.	Rectal cancer, prostate cancer, allergic and inflammatory disease, Inherited diseases of pigmentation.	401-590	https://www.uniprot.org/uniprot/Q9BV36	https://www.proteinatlas.org/ENSG00000115648-MLPH	2002	[451]
Oligophrenin-1	OPHN1	X	802	Scafolding	Regulate Rho GTPase activity in platelets and induce a reorganization of actin.	Syndromic X-linked mental retardation with epilepsy, rostral ventricular enlargement and cerebellar hypoplasia, prostate cancer.	C-terminal	https://www.uniprot.org/uniprot/O60890	https://www.proteinatlas.org/ENSG00000079482-OPHN1	2003	[485, 486]
Pleckstrin homology domain-containing family H member 2	PLEKHH2, KIAA2028	2	1493	Stabilization	Slow down actin depolymerization.	Diabetic nephropathy, schizophrenia.	FERM domain	https://www.uniprot.org/uniprot/Q8IVE3	https://www.proteinatlas.org/ENSG00000152527-PLEKHH2	2012	[487]
SH2B adaptor protein 1, Pro-rich, PH and SH2 domain-containing signaling mediator (PSM), SH2 domain-containing protein 1B	SH2B1, KIAA1299, SH2B	16	756	Cross-linking	Regulate cultured cell morphology, motility and adhesion.	Obesity, leptin and insulin resistance, non-small cell lung cancer (NSCLC), esophageal cancer, gastric cancer, colorectal cancer, oropharyngeal cancer	150–200 and 615–670.	https://www.uniprot.org/uniprot/Q9NRF2	https://www.proteinatlas.org/ENSG00000178188-SH2B1	2009	[488, 489]
Annexin A1, Annexin I, Annexin-1, Calpactin II, Calpactin-2, Chromobindin-9, Lipocortin I, Phospholipase A2 inhibitory protein	ANXA1, ANX1, LPC1	9	346	Bundling, Anchoring	Mediate the Ca2+-dependent interaction between phagosomes and the actin cytoskeleton.	Hepatocellular carcinoma, lung cancer, melanoma colorectal cancer, and pancreatic cancer, esophageal cancer, prostate cancer, cervical cancer, B-cell non-Hodgkin’s lymphomas, larynx cancer, nasopharyngeal carcinoma (NPC) and oral squamous cell carcinoma, multiple sclerosis, Alzheimer’s disease, atherosclerosis, coronary artery disease, myocardial infarction, diabetic nephrophthy, stroke.	IRI motif	https://www.uniprot.org/uniprot/P04083	https://www.proteinatlas.org/ENSG00000135046-ANXA1	1986	[490-497]
Annexin A2, Annexin II, Annexin-2, Calpactin I heavy chain, Calpactin-1 heavy chain, Chromobindin-8, Lipocortin II, Placental anticoagulant protein IV (PAP-IV, Protein I), p36	ANXA2, ANX2, ANX2L4, CAL1H, LPC2D	15	339	Bundling, Anchoring	Maintain the plasticity of the dynamic membrane-associated actin cytoskeleton.	Breast cancer, glioblastoma, renal cell carcinoma, hepatocellular carcinoma, colorectal cancer, lung cancer, bacteria, fungus, virus infection, acute and chronic inflammatory disorder.	IRI motif	https://www.uniprot.org/uniprot/P07355	https://www.proteinatlas.org/ENSG00000182718-ANXA2	1984	[493, 498-500]
Annexin A5, Anchorin CII, Annexin V, Annexin-5, Calphobindin I (CBP-I), Endonexin II, Lipocortin V, Placental anticoagulant protein 4 (PP4), Placental anticoagulant protein I (PAP-I), Thromboplastin inhibitor, Vascular anticoagulant-alpha (VAC-alpha)	ANXA5, ANX5, ENX2, PP4	4	320	Anchoring		Hepatocarcinoma, breast cancer, cervical carcinoma, gastric cancer, nasopharyngeal carcinoma, colorectal cancer, pancreatic cancer, bladder cancer, prostate cancer, squamous cell carcinoma, glioma, sarcoma, thyroid cancer.		https://www.uniprot.org/uniprot/P08758	https://www.proteinatlas.org/ENSG00000164111-ANXA5	1988	[493, 501-503]
Annexin A6, 67 kDa calelectrin, Annexin VI, Annexin-6, Calphobindin-II (CPB-II), Chromobindin-20, Lipocortin VI, Protein III, p68, p70	ANXA6, ANX6	5	673	Anchoring	Regulate microfilament architecture, in response to calcium signals in neurites.	Breast cancer, esophageal adenocarcinoma.		https://www.uniprot.org/uniprot/P08133	https://www.proteinatlas.org/ENSG00000197043-ANXA6	1990	[493, 504, 505]
Annexin A8, Annexin VIII, Annexin-8, Vascular anticoagulant-beta, VAC-beta.	ANXA8, ANX8	10	327	Anchoring	Regulate late endosomes organization.	Gastric carcinoma.		https://www.uniprot.org/uniprot/P13928	https://www.proteinatlas.org/ENSG00000265190-ANXA8	2006	[506]
Girdin, Akt phosphorylation enhancer (APE), Coiled-coil domain containing protein 88A, G alpha-interacting vesicle-associated protein (GIV), Girders of actin filament, Hook-related protein 1 (HkRP1)	CCDC88A, APE, GRDN, KIAA1212	2	1871	Cross-linking, Bundling, Anchoring	Form actin bundles, and anchor the bundles to the plasma membrane at the cortical region of the cells. Facilitate lamellar protrusion, cell migration, adhesion, and invasion.	Pancreatic cancer, breast cancer, lung cancer, cervical carcinoma, colorectal cancer, gastric cancer, hepatocellular carcinoma, acute myocardial infarction, Alzheimer's disease (AD).	C-terminal 2	https://www.uniprot.org/uniprot/Q3V6T2	https://www.proteinatlas.org/ENSG00000115355-CCDC88A	2005	[507, 508]
Lymphocyte-specific protein 1, 47 kDa actin-binding protein, 52 kDa phosphoprotein (pp52), Lymphocyte-specific antigen WP34	LSP1, WP34	11	339	Bundling	Regulate focal adhesion dynamics, cell migration and phagocytosis.	Hodgkin's disease, breast cancer, Sjögren's syndrome, acute lung inflammation, rheumatoid arthritis, hepatocellular carcinoma, schizophrenia, carotid paragangliomas.	C-terminal basic domain	https://www.uniprot.org/uniprot/P33241	https://www.proteinatlas.org/ENSG00000130592-LSP1	1992	[509, 510]
[F-actin]-monooxygenase MICAL1, Molecule interacting with CasL protein 1 (MICAL1), NEDD9-interacting protein with calponin homology and LIM domains	MICAL1, MICAL, NICAL	6	1067	PT modification, Depolymerization	Directly oxidizes Met44 and Met47 of F-actin into methionine-R-sulfoxides resulting in F-actin disassembly.	Different cancers, diabetic nephropathy, blood brain barrier dysfunction, muscular dystrophy, liver disease, susceptibility to infection, epilepsy, Alzheimer’s disease, aging, deafness, wide-ranging neurological disorders, skeletal abnormalities, and obesity.	FAD	https://www.uniprot.org/uniprot/Q8TDZ2	https://www.proteinatlas.org/ENSG00000135596-MICAL1	2010	[511-513]
[F-actin]-monooxygenase MICAL2, Molecule interacting with CasL protein 2 (MICAL-2)	MICAL2, KIAA0750, MICAL2PV1, MICAL2PV2	11	1124	PT modificatio, Depolymerization	Induce loss of actin stress fibers and the generation of actin-rich protrusions.	Colorectal, breast, gastric, prostate, bladder Cancer, lung adenocarcinoma, laryngeal squamous cell carcinoma.	FAD	https://www.uniprot.org/uniprot/O94851	https://www.proteinatlas.org/ENSG00000133816-MICAL2	2010	[511-515]
[F-actin]-monooxygenase MICAL3, Molecule interacting with CasL protein 3, MICAL-3.	MICAL3, KIAA0819, KIAA1364	22	2002	PT modificatio, Depolymerization	Directly oxidizes Met44 and Met47 of F-actin into methionine-R-sulfoxides resulting in F-actin disassembly.			https://www.uniprot.org/uniprot/Q7RTP6	https://www.proteinatlas.org/ENSG00000243156-MICAL3	2012	[512]
Methionine-R-sulfoxide reductase B1 (MsrB1), Selenoprotein X (SelX)	MSRB1, SEPX1	16	116	PT modificatio, Polymerization	Regulate actin assembly by reducing methionine (R)-sulfoxide mediated by MICALs on actin, thereby promoting polymerization.			https://www.uniprot.org/uniprot/Q9NZV6	https://www.proteinatlas.org/ENSG00000198736-MSRB1	2013	[516]
Methionine-R-sulfoxide reductase B2, mitochondrial (MsrB2)	MSRB2, CBS-1, MSRB	10	182	PT modification, Polymerization	Regulate actin assembly by reducing methionine (R)-sulfoxide mediated by MICALs on actin, thereby promoting polymerization.	Parkinson's disease, Alzheimer's disease.		https://www.uniprot.org/uniprot/Q9Y3D2	https://www.proteinatlas.org/ENSG00000148450-MSRB2	2020	[517]
N-alpha-acetyltransferase 80 (HsNAAA80) N-acetyltransferase 6, Protein fusion-2 (Protein fus-2)	NAA80, FUS2, NAT6	3	286	PT modification, Polymerization	Regulate actin assembly and cell motility.	Glioblastoma, low-grade gliomas (LGG), kidney cancers.		https://www.uniprot.org/uniprot/Q93015	https://www.proteinatlas.org/ENSG00000243477-NAA80	2018	[518-521]
Prolactin-inducible protein, gross cystic disease fluid protein 15, secretory actin-binding protein (SABP, gp17)	PIP, GCDFP15, GPIP4	7	146	Scaffolding	Regulate antitumor immunity and metastasis.	Lung cancer, breast cancer, Sjogren's Syndrome, metastatic carcinoma, mucinous carcinoma of skin, uterine leiomyomas.		https://www.uniprot.org/uniprot/P12273	https://www.proteinatlas.org/ENSG00000159763-PIP	1990	[522, 523]
Plectin (PCN, PLTN), Hemidesmosomal protein 1 (HD1), Plectin-1	PLEC, PLEC1	8	4684	Cross-linking	Connect intermediate filaments with microtubules and actin filaments. Form desmosomes and hemidesmosomes.	Pancreatic ductal carcinoma (PDAC), pancreatic, lung, esophageal, stomach, ovarian, and breast cancer, head and neck squamous cell carcinoma (HNSCC), oral squamous cell carcinoma (OSCC), hepatocellular carcinoma (HCC), epidermolysis bullosa simplex (EBS).	CH1 (179 – 282), CH2 (295 – 400)	https://www.uniprot.org/uniprot/Q15149	https://www.proteinatlas.org/ENSG00000178209-PLEC	1992	[524-526]
Shootin-1	SHTN1, KIAA1598	10	631	Cross-linking	Mediate actin filament retrograde flow and L1-CAM in axonal growth cones.	Age-related macular degeneration (AMD)	WH2	https://www.uniprot.org/uniprot/A0MZ66	https://www.proteinatlas.org/ENSG00000187164-SHTN1	2008	[527-529]
Angiomotin	AMOT, KIAA1071	X	1084	Anchoring, Scaffolding	Regulate tube formation and migration of endothelial cells and the regulation of tight junctions, polarity, and epithelial-mesenchymal transition in epithelial cells.	Breast cancer, osteosarcoma, prostate cancer, head and neck squamous cell carcinoma (HNSCC), hepatic carcinoma, renal cell cancer, ovarian cancer, lung cancer.	N-terminal	https://www.uniprot.org/uniprot/Q4VCS5	https://www.proteinatlas.org/ENSG00000126016-AMOT	2005	[530-532]
Anthrax toxin receptor 1, Tumor endothelial marker 8	ANTXR1, ATR, TEM8	2	564	Bundling, Anchoring	Mediate cell spreading by coupling extracellular ligands to the actin cytoskeleton.	Gastric cancer, glioma, sickle cell disease, breast cancer, pancreatic cancer, colorectal cancer, hepatocellular carcinoma, growth retardation-alopecia-pseudoanodontia-optic atrophy (GAPO) syndrome, melanoma, breast, colon, and lung cancer, virus infection.	Cytosolicdomain	https://www.uniprot.org/uniprot/Q9H6X2	https://www.proteinatlas.org/ENSG00000169604-ANTXR1	2006	[533-536]
CLIP-associating protein 1, Cytoplasmic linker-associated protein 1, Multiple asters homolog 1, Protein Orbit homolog 1 (hOrbit1)	CLASP1, KIAA0622, MAST1	2	1538	Cross-linking	Link plus ends of growing microtubules and actin filaments.	Prostate cancer.	Middle serine-arginine rich motif, dis1/TOG motif	https://www.uniprot.org/uniprot/Q7Z460	https://www.proteinatlas.org/ENSG00000074054-CLASP1	2007	[537]
CLIP-associating protein 2, Cytoplasmic linker-associated protein 2, Protein Orbit homolog 2 (hOrbit2)	CLASP2, KIAA0627	3	1294	Cross-linking	Link plus ends of growing microtubules and actin filaments.	Bladder tumor, endothelial inflammation and lung injury.	Middle serine-arginine rich motif, dis1/TOG motif	https://www.uniprot.org/uniprot/O75122	https://www.proteinatlas.org/ENSG00000163539-CLASP2	2007	[537]
Dixin, Coiled-coil protein DIX1 (Coiled-coil-DIX1), DIX domain-containing protein 1	DIXDC1, CCD1, KIAA1735	11	683	Cross-linking	Interact with gamma-tubulin. Regulate excitatory neuron dendrite development and synapse function in the cortex.	Autism spectrum disorders (ASDs), acute myeloid leukemia, cerebral ischemia/reperfusion injury, glioma, prostate cancer, gastric cancer, non-small-cell lung cancer, hepatocellular carcinoma, oral squamous cell carcinoma, colon cancer, retinoblastoma, pancreatic ductal adenocarcinoma, bladder cancer	127-300	https://www.uniprot.org/uniprot/Q155Q3	https://www.proteinatlas.org/ENSG00000150764-DIXDC1	2006	[538]
Dystonin, 230 kDa bullous pemphigoid antigen, 230/240 kDa bullous pemphigoid antigen, Bullous pemphigoid antigen 1 (BPA), Dystonia musculorum protein, Hemidesmosomal plaque protein	DST, BP230, BP240, BPAG1, DMH, DT, KIAA0728	6	7570	Cross-linking	Link intermediate filaments, actin and microtubule cytoskeleton networks.	Hereditary sensory and autonomic neuropathy type 6 (HSAN6), Parkinson’s disease, schizophrenia, Dystonia musculorum	CH1 (35-138), CH2 (151-255)	https://www.uniprot.org/uniprot/Q03001	https://www.proteinatlas.org/ENSG00000151914-DST	1995	[539-541]
Protein FRG1, FSHD region gene 1 protein	FRG1	4	258	Bundling	Involved in muscle structure and integrity.	Prostate cancer, colorectal cancer, lung adenocarcinoma, Facioscapulohumeral muscular dystrophy (FSHD), gastric, colon and oral cavity tumor.	Fascin-like domain?	https://www.uniprot.org/uniprot/Q14331	https://www.proteinatlas.org/ENSG00000109536-FRG1	2010	[542]
Guanylate-binding protein 1, GTP-binding protein 1 (GBP-1, HuGBP-1), Guanine nucleotide-binding protein 1, Interferon-induced guanylate-binding protein 1	GBP1	1	592	Monomer binding, Capping	Hydrolyze GTP to GMP. Involvedd in anti-infection immune responses and anti-tumor activity.	Kaposi's Sarcoma-Associated Herpesvirus Virions, gastrointestinal diseases, Burkholderia thailandensis, non-small cell lung carcinoma, Ovarian Cancer, acute viral myocarditis, glioblastoma multiforme.		https://www.uniprot.org/uniprot/P32455	https://www.proteinatlas.org/ENSG00000117228-GBP1	2014	[543]
Kelch repeat and BTB domain-containing protein 13	KBTBD13	15	458		Involved in muscle relaxation. An adapter of a BCR (BTB-CUL3-RBX1) E3 ubiquitin ligase complex.	Nemaline myopathy, rod-core myopathy.		https://www.uniprot.org/uniprot/C9JR72	https://www.proteinatlas.org/ENSG00000234438-KBTBD13	2020	[544]
Fimbacin; Leucine zipper protein 1	LUZP1	1	1076	Cross-linking	Involved in actin-dependent centrosome to basal body conversion. Control cell division, migration and invasion.	Townes-Brocks Syndrome (TBS), glioma, colorectal cancer, cardiovascular malformations and cardiomyopathy, neural tube closure defect (NTD).	400-500	https://www.uniprot.org/uniprot/Q86V48	https://www.proteinatlas.org/ENSG00000169641-LUZP1	2019	[545, 546]
Microtubule-associated protein 1A (MAP-1A), Proliferation-related protein p80	MAP1A, MAP1L	15	2803	Monomer binding, Bundling, Cross-linking	Link mictotubule and actin cytoskeleton. Regulate cellular morphology.	Parkinson's disease, Alzheimer's disease (AD), amyotrophic lateral sclerosis (ALS), autism spectrum disorder (ASD), attention deficit hyperactivity disorder (ADHD), bladder cancer, non-small cell lung cancer, prostate cancer, breast cancer.	C-terminal	https://www.uniprot.org/uniprot/P78559	https://www.proteinatlas.org/ENSG00000166963-MAP1A	1993	[547-549]
Microtubule-associated protein 1B (MAP-1B)	MAP1B	5	2468	Cross-linking	Induce the formation and maturation of dendritic spines by regulating actin cytoskeleton.	Chronic obstructive pulmonary disease to lung cancer, paraneoplastic neuropathies, glioblastoma, colorectal cancer, breast cancer, gastric cancer, urothelial carcinoma, renal cell carcinoma， sensorineural hearing loss, congenital microcephaly, Myelin-oligodendrocyte glycoprotein antibody-associated disease (MOGAD), Parkinson's disease (PD), Autoimmune Vestibulocerebellar Syndromes, Hirschsprung's…	C-terminal	https://www.uniprot.org/uniprot/P46821	https://www.proteinatlas.org/ENSG00000131711-MAP1B	1993	[549, 550]
Microtubule-associated protein 1S (MAP-1S), BPY2-interacting protein 1, Microtubule-associated protein 8, Variable charge Y chromosome 2-interacting protein 1 (VCY2IP-1)	MAP1S, BPY2IP1, C19orf5, MAP8, VCY2IP1	19	1059	Cross-linking	Regulate cell division and autophagy.	non-small cell lung cancer, hepatocellular carcinogenesis, clear cell renal cell carcinomas, Huntington's disease, Crohn's disease, Parkinson disease, Idiopathic pulmonary fibrosis (IPF), Autoimmune thyroid diseases (AITDs), breast cancer, colorectal cancer, prostate cancer, pancreatic ductal adenocarcinomas.	C-terminal	https://www.uniprot.org/uniprot/Q66K74	https://www.proteinatlas.org/ENSG00000130479-MAP1S	2005	[549, 551]
Microtubule-associated protein 2 (MAP-2)	MAP2	2	1827	Cross-linking	Promote neurite initiation and growth.	Huntington's Disease, oral cancer, gastric carcinoma, melanoma, breast cancer, pancreatic cancer, schizophrenia, Alzheimer's disease (AD), Hirschsprung's disease, prion disease.	C-terminal	https://www.uniprot.org/uniprot/P11137	https://www.proteinatlas.org/ENSG00000078018-MAP2	1978	[549, 552, 553]
Microtubule-associated protein 4 (MAP-4)	MAP4	3	1152	Cross-linking	Promote microtubule assembly.	Cardiac hypertrophy, fibrosis, heart failure, and hypoxic/ischemic related heart dysfunction, esophageal squamous cell carcinoma, ovarian cancer, bladder cancer, gastric cancer.	C-terminal	https://www.uniprot.org/uniprot/P27816	https://www.proteinatlas.org/ENSG00000047849-MAP4	2012	[549, 552, 554]
Microtubule-associated protein tau, Neurofibrillary tangle protein, Paired helical filament-tau (PHF-tau)	MAPT, MAPTL, MTBT1, TAU	17	758	Cross-linking	Promote morphological changes in the growth cone.	Alzheimer's disease (AD), frontotemporal dementia (FTD), Parkinson's disease (PD), prion diseases, amyotrophic lateral sclerosis (ALS), breast cancer, prostate cancer, glioma, pediatric neuroblastoma, kidney clear cell carcinoma, lung carcinoinoma, pheochromocytoma/paraganglioma.	C-terminal	https://www.uniprot.org/uniprot/P10636	https://www.proteinatlas.org/ENSG00000186868-MAPT	1982	[549, 555-557]
Protein kinase C and casein kinase substrate in neurons protein 2, Syndapin-2, Syndapin-II (SdpII)	PACSIN2	22	486	Scaffolding	Regulate the morphogenesis and endocytosis of caveolae.	Diabetic kidney disease, virus infection, acute lymphoblastic leukemia.	F-BAR domain	https://www.uniprot.org/uniprot/Q9UNF0	https://www.proteinatlas.org/ENSG00000100266-PACSIN2	2014	[558, 559]
Pannexin-1	PANX1, MRS1	11	426	Anchoring, Scaffolding	Restrain human skin fibroblast motility, migration, and cell surface actin dynamics.	Renal ischemia/reperfusion injury, epilepsy, stroke, migraine with aura, chronic pain.	C-terminal	https://www.uniprot.org/uniprot/Q96RD7	https://www.proteinatlas.org/ENSG00000110218-PANX1	2010	[560, 561]
Refilin-A, Regulator of filamin protein A (RefilinA)	RFLNA, FAM101A	12	216	Bundling	Regulate lamellipodium protrusion dynamics.	Spondylocarpotarsal synostosis syndrome.		https://www.uniprot.org/uniprot/Q6ZTI6	https://www.proteinatlas.org/ENSG00000178882-RFLNA	2011	[562, 563]
Refilin-B, Regulator of filamin protein B (RefilinB)	RFLNB	17	214	Bundling	Regulate apical perinuclear Actin reorganization in early steps of epithelial mesenchymal transition (EMT).	Severe preeclampsia.		https://www.uniprot.org/uniprot/Q8N5W9	https://www.proteinatlas.org/ENSG00000183688-RFLNB	2011	[564]
SH3 and multiple ankyrin repeat domains protein 3 (Shank3), Proline-rich synapse-associated protein 2 (ProSAP2)	SHANK3, KIAA1650, PROSAP2, PSAP2	22	1731	Scaffolding	Regulate dendritic spine morphology in neurons and autism-linked phenotypes in vivo.	Parkinson disease, Phelan-McDermid syndrome, Alzheimer's disease, autism spectrum disorders (ASDs), schizophrenia (SCZ), a Rett syndrome-like phenotype, and intellectual disability (ID).	Shank/ProSAP N-terminal (SPN) domain	https://www.uniprot.org/uniprot/Q9BYB0	https://www.proteinatlas.org/ENSG00000251322-SHANK3	2021	[565]
Troponin I, slow skeletal muscle	TNNI1	1	187	Stabilization, Scaffolding	Regulate muscle contraction. Calcium-receptive protein for the Calcium -sensitive contraction in striated muscle.	Autosomal dominant proximal arthrogryposis, cardiomyopathy.	138-148	https://www.uniprot.org/uniprot/P19237	https://www.proteinatlas.org/ENSG00000159173-TNNI1	1965	[566-571]
Troponin I, fast skeletal muscle, Troponin I, fast-twitch isoform	TNNI2	11	182	?	Regulate muscle contraction. Calcium-receptive protein for the Calcium -sensitive contraction in striated muscle.	Arthrogryposis, distal, 2B1 (DA2B1).		https://www.uniprot.org/uniprot/P48788	https://www.proteinatlas.org/ENSG00000130598-TNNI2	1971	[572-576]
Troponin I, cardiac muscle, Cardiac troponin I	TNNI3, TNNC1	19	210	?	Regulate muscle contraction. Calcium-receptive protein for the Calcium -sensitive contraction in striated muscle.	Cardiomyopathy, familial hypertrophic 7 (CMH7), Cardiomyopathy, familial restrictive 1 (RCM1), Cardiomyopathy, dilated 2A (CMD2A), Cardiomyopathy, dilated 1FF (CMD1FF).		https://www.uniprot.org/uniprot/P19429	https://www.proteinatlas.org/ENSG00000129991-TNNI3	1971	[572-575, 577]
Troponin T, slow skeletal muscle, TnTs, Slow skeletal muscle troponin T, TnT.	TNNT1, TNT	19	278	?	Regulate muscle contraction. Calcium-receptive protein for the Calcium -sensitive contraction in striated muscle.	Nemaline myopathy 5 (NEM5).		https://www.uniprot.org/uniprot/P13805	https://www.proteinatlas.org/ENSG00000105048-TNNT1	1971	[572-575, 578, 579]
Troponin T, cardiac muscle (TnTc), Cardiac muscle troponin T (cTnT)	TNNT2	1	298	Stabilization, Scaffolding	Regulate muscle contraction. Calcium-receptive protein for the Calcium -sensitive contraction in striated muscle.	Dilated cardiomyopathy, hypertrophic cardiomyopathy, colorectal cancer, myotonic dystrophy type I, feline cardiomyopathy, myocardial diastolic dysfunction, sporadic hypertrophic cardiomyopathy.	C-terminal	https://www.uniprot.org/uniprot/P45379	https://www.proteinatlas.org/ENSG00000118194-TNNT2	1968	[568, 570, 571, 578, 580, 581]
Troponin T, fast skeletal muscle, TnTf, beta-TnTF, Fast skeletal muscle troponin T, fTnT.	TNNT3	11	269	?	Regulate muscle contraction. Calcium-receptive protein for the Calcium -sensitive contraction in striated muscle.	Arthrogryposis, distal, 2B2 (DA2B2).		https://www.uniprot.org/uniprot/P45378	https://www.proteinatlas.org/ENSG00000130595-TNNT3	1971	[572-575, 578, 582]
Troponin C, slow skeletal and cardiac muscles, TN-C.	TNNC1, TNNC	3	161	?	Regulate muscle contraction. Calcium-receptive protein for the Calcium -sensitive contraction in striated muscle.	Cardiomyopathy, dilated 1Z (CMD1Z), Cardiomyopathy, familial hypertrophic 13 (CMH13).		https://www.uniprot.org/uniprot/P63316	https://www.proteinatlas.org/ENSG00000114854-TNNC1	1971	[572-575, 583]
Troponin C, skeletal muscle	TNNC2	20	160	?	Regulate muscle contraction. Calcium-receptive protein for the Calcium -sensitive contraction in striated muscle.	Distal arthrogryposis (DA).		https://www.uniprot.org/uniprot/P02585	https://www.proteinatlas.org/ENSG00000101470-TNNC2	1971	[572-576, 584]
Tensin-1	TNS1, TNS	2	1735	Cross-linking, Capping	Maintain cellular structure and signal transduction and anchor actin filaments at the focal adhesion.	Cystic kidney diseases, colorectal cancer, acute myeloid leukemia, oral cleft, prostate cancer, kidney cancer, mitral valve prolapse (MVP), chronic obstructive lung disease (COPD), asthma with hay fever phenotype.	ABD Ia, ABD Ib, ABD II	https://www.uniprot.org/uniprot/Q9HBL0	https://www.proteinatlas.org/ENSG00000079308-TNS1	1986	[585-589]
Tensin-2, C1 domain-containing phosphatase and tensin homolog (C1-TEN), Tensin-like C1 domain-containing phosphatase	TNS2, KIAA1075, TENC1	12	1409	Anchoring	Permit Rho-mediated actomyosin contraction and remodeling of collagen fibers.	Pancreatic cancer, kidney cancer, glomerular disease, gastric cancer, sensitive nephrotic syndrome.	ABD Ia, ABD Ib, ABD II	https://www.uniprot.org/uniprot/Q63HR2	https://www.proteinatlas.org/ENSG00000111077-TNS2	2002	[355, 587, 589, 590]
Tensin-3, Tensin-like SH2 domain-containing protein 1, Tumor endothelial marker 6	TNS3, TEM6, TENS1, TPP	7	1445	Anchoring	Reorganize actin fiber and regulate cell migration.	Pancreatic cancer, melanoma, breast cancer, gastric cancer, colorectal cancer, hepatocellular carcinoma, lung adenocarcinoma, kidney cancer.	ABD Ia, ABD Ib, ABD II	https://www.uniprot.org/uniprot/Q68CZ2	https://www.proteinatlas.org/ENSG00000136205-TNS3	2004	[587, 589, 591]
Titin, Connectin, Rhabdomyosarcoma antigen MU-RMS-40.14	TTN	2	34350	Cross-linking	Contribute to muscle compliance, contraction, structural stability, and signaling.	Titinopathies, heart failure, ischemic and non-ischemic cardiomyopathy, dilated cardiomyopathy, tibialis muscular dystrophy, hypertrophic cardiomyopathy, centronuclear myopathy, Hereditary myopathies, Acquired titin diseases, Chronic Obstructive Pulmonay Disease (COPD), disuse atrophy.	N2A domain	https://www.uniprot.org/uniprot/Q8WZ42	https://www.proteinatlas.org/ENSG00000155657-TTN	1976	[592-596]
Dihydropyrimidinase-related protein 1, GRP-1, Collapsin response mediator protein 1, CRMP-1, Inactive dihydropyrimidinase, Unc-33-like phosphoprotein 3, ULIP-3.	CRMP1, DPYSL1, ULIP3	4	572	Scaffolding	Regulate remodeling of the cytoskeleton by dissociating FLNA from F-actin during the axon guidance process.	Schizophrenia, Epilepsy.		https://www.uniprot.org/uniprot/Q14194	https://www.proteinatlas.org/ENSG00000072832-CRMP1	2017	[597]
Dihydropyrimidinase-related protein 2 (DRP-2), Collapsin response mediator protein 2 (CRMP-2), N2A3, Unc-33-like phosphoprotein 2 (ULIP-2)	DPYSL2, CRMP2, ULIP2	8	572	Scaffolding	Promote microtubule assembly and Numb-mediated endocytosis	Alzheimer's disease (AD), Neurodegenerative disease, amyotrophic lateral sclerosis (ALS), Huntington's Disease, neuropathic pain, and Batten disease, Parkinson’s disease, lung cancer.		https://www.uniprot.org/uniprot/Q16555	https://www.proteinatlas.org/ENSG00000092964-DPYSL2	2005	[598]
Dihydropyrimidinase-related protein 3 (DRP-3), Collapsin response mediator protein 4 (CRMP-4), Unc-33-like phosphoprotein 1 (ULIP-1)	DPYSL3, CRMP4, DRP-3, ULIP, ULIP1	5	570	Bundling	Inhibit the cell migration and maintain rib-like actin-structures in lamellipodia. Promote dendritic growth and maturation.	Amyotrophic lateral sclerosis (ALS), Autism spectrum disorders (ASD), Parkinson's disease, Alzheimer's disease	C-terminal	https://www.uniprot.org/uniprot/Q14195	https://www.proteinatlas.org/ENSG00000113657-DPYSL3	2005	[599, 600]
Dihydropyrimidinase-related protein 5 (DRP-5), CRMP3-associated molecule (CRAM), Collapsin response mediator protein 5 (CRMP-5), UNC33-like phosphoprotein 6 (ULIP-6)	DPYSL5, CRMP5, ULIP6	2	564	Scaffolding	Regulate growth cone development and neurite outgrowth.	Paraneoplastic neurological syndromes (PNS), Alzheimer's disease, small-cell lung cancer, thymoma.	C-terminal	https://www.uniprot.org/uniprot/Q9BPU6	https://www.proteinatlas.org/ENSG00000157851-DPYSL5	2016	[601]
Cysteine and glycine-rich protein 2, Cysteine-rich protein 2 (CRP2), LIM domain only protein 5 (LMO-5), Smooth muscle cell LIM protein (SmLIM)	CSRP2, LMO5, SMLIM	12	193	Bunding	Contribute to the assembly and/or maintenance of the invadopodium actin backbone.	Colorectal cancer, acute lymphoblastic leukemia, hepatocellular carcinoma.		https://www.uniprot.org/uniprot/Q16527	https://www.proteinatlas.org/ENSG00000175183-CSRP2	2016	[602]
Epidermal growth factor receptor, Proto-oncogene c-ErbB-1, Receptor tyrosine-protein kinase erbB-1	EGFR, ERBB, ERBB1, HER1	7	1210	Anchoring	Regulate the internalization of the EGF/EGFR complex to the lysosomes.	Non-small cell lung cancer, glioblastoma, pulmonary fibrosis, chronic obstructive pulmonary disease (COPD), gastric cancer, hypertrophy and lysosomal disease, cardiovascular disease, head and neck cancer, colorectal cancer, epithelial ovarian cancer.	984-996	https://www.uniprot.org/uniprot/P00533	https://www.proteinatlas.org/ENSG00000146648-EGFR	1992	[603] [604]
ABI gene family member 3, New molecule including SH3, Nesh	ABI3, NESH	17	366	Stabilization	Regulate dendritic spine morphogenesis and synapse formation.	Alzheimer's disease and Nasu-Hakola disease.	N-terminal	https://www.uniprot.org/uniprot/Q9P2A4	https://www.proteinatlas.org/ENSG00000108798-ABI3	2012	[605, 606]
Neuroblast differentiation-associated protein AHNAK, Desmoyokin	AHNAK, PM227	11	5890	Bundling	Stabilize muscle contractility.	Pulmonary tumorigenesis	C-terminal	https://www.uniprot.org/uniprot/Q09666	https://www.proteinatlas.org/ENSG00000124942-AHNAK	2004	[607]
LIM domain-containing protein ajuba	AJUBA, JUB	14	538	Scaffolding	Scaffold many protein to regulate several cellular processes such migration and proliferation.	Hepatocellular carcinoma		https://www.uniprot.org/uniprot/Q96IF1	https://www.proteinatlas.org/ENSG00000129474-AJUBA	2003	[608-610]
Rho GTPase-activating protein 12, Rho-type GTPase-activating protein 12	ARHGAP12	10	846	Monomer binding	Regulate invadopodia formation and metastasis. ARHGAP12 and 32 subfamily interact with G-actin.	Carcinoma	RPEL-like motif	https://www.uniprot.org/uniprot/Q8IWW6	https://www.proteinatlas.org/ENSG00000165322-ARHGAP12	2019	[611]
Rho guanine nucleotide exchange factor 17, 164 kDa Rho-specific guanine-nucleotide exchange factor, p164-RhoGEF, Tumor endothelial marker 4	ARHGEF17, KIAA0337, TEM4	11	2063		Act as guanine nucleotide exchange factor for RhoA GTPases.	Intracranial Aneurysms	81-135	https://www.uniprot.org/uniprot/Q96PE2	https://www.proteinatlas.org/ENSG00000110237-ARHGEF17	2012	[612]
Apoptosis regulator Bcl-2	BCL2	18	239	Polymerization, Scaffolding	Inhibit cell adhesion, spreading, and motility. Suppresses apoptosis.	Chronic lymphatic leukemia.		https://www.uniprot.org/uniprot/P10415	https://www.proteinatlas.org/ENSG00000171791-BCL2	2010	[613]
Calcium/calmodulin-dependent protein kinase type II subunit beta, CaM kinase II subunit beta, CaMK-II subunit beta	CAMK2B, CAM2, CAMK2, CAMKB	7	666	Stabilization	Calcium/calmodulin-dependent protein kinase that regulate dendritic remodeling.	Mental retardation, autosomal dominant 54 (MRD54).	actin-binding/-stabilizing domain	https://www.uniprot.org/uniprot/Q13554	https://www.proteinatlas.org/ENSG00000058404-CAMK2B	1998	[614, 615]
T-complex protein 1 subunit epsilon, TCP-1-epsilon, CCT-epsilon T-complex protein 1 subunit theta, TCP-1-theta, CCT-theta, Renal carcinoma antigen NY-REN-15	CCT5, CCTE, KIAA0098 CCT8, C21orf112, CCTQ, KIAA0002	5 21	541 548	Folding of actin	Molecular chaperone complex involved in folding of actin and tubulin.	Neuropathy.		https://www.uniprot.org/uniprot/P48643 https://www.uniprot.org/uniprot/P50990	https://www.proteinatlas.org/ENSG00000150753-CCT5	2006	[616]
Prefoldin (Prefoldin subunit 1, Prefoldin subunit 2, Prefoldin subunit 3, Prefoldin subunit 4, Prefoldin subunit 5, Prefoldin subunit 6)	PFDN1, PFD1 PFDN2, PFD2 PFDN3, VBP1 PFDN4, PFD4 PFDN5, PFD5 PFDN6, PFD6, HKE2	5 1 X 20 12 6	122 154 197 134 154 129	Folding of actin	Target premature nascent actin to cytosolic chaperonin.	Alzheimer's disease, Parkinson's disease, and Huntington's disease.	1-145	https://www.uniprot.org/uniprot/O60925 https://www.uniprot.org/uniprot/Q9UHV9 https://www.uniprot.org/uniprot/P61758 https://www.uniprot.org/uniprot/Q9NQP4 https://www.uniprot.org/uniprot/Q99471 https://www.uniprot.org/uniprot/O15212	https://www.proteinatlas.org/ENSG00000113068-PFDN1 https://www.proteinatlas.org/ENSG00000143256-PFDN2 https://www.proteinatlas.org/ENSG00000155959-VBP1 https://www.proteinatlas.org/ENSG00000101132-PFDN4 https://www.proteinatlas.org/ENSG00000123349-PFDN5 https://www.proteinatlas.org/ENSG00000204220-PFDN6	1999	[617, 618]
Carcinoembryonic antigen-related cell adhesion molecule 1, Biliary glycoprotein 1, BGP-1, CD66a	CEACAM1, GP, BGP1	19	526	Anchoring, Scaffolding	Mediate homophilic cell adhesion.	Inflammatory bowel disease.	Cytoplasmic domain (453-526)	https://www.uniprot.org/uniprot/P13688	https://www.proteinatlas.org/ENSG00000079385-CEACAM1	2011	[619]
Cingulin	CGN, KIAA1319	1	1197	Anchoring	Regulate formation and regulation of the tight junction.	Disease related to tight junction: inflammatory bowel disease.	101-294	https://www.uniprot.org/uniprot/Q9P2M7	https://www.proteinatlas.org/ENSG00000143375-CGN	2001	[620]
Alpha-crystallin B chain, Heat shock protein beta-5, HspB5, Renal carcinoma antigen NY-REN-27, Rosenthal fiber component	CRYAB, CRYA2, HSPB5	11	175	Scaffolding	Regulate the cell cycle, and reducing caspase-mediated apoptosis.	Myopathy, myofibrillar, 2 (MFM2), Cataract 16, multiple types (CTRCT16), Myopathy, myofibrillar, fatal infantile hypertonic, alpha-B crystallin-related (MFMFIH-CRYAB), Cardiomyopathy, dilated 1II (CMD1II).	ABD	https://www.uniprot.org/uniprot/P02511	https://www.proteinatlas.org/ENSG00000109846-CRYAB	1992	[621-624]
DENN domain-containing protein 1C, Connecdenn 3, FAM31C	DENND1C, FAM31C	19	801		Act as guanine nucleotide exchange factor to activate RAB.		C-terminal motif (786-801)	https://www.uniprot.org/uniprot/Q8IV53	https://www.proteinatlas.org/ENSG00000205744-DENND1C	2012	[625]
ATP-dependent RNA helicase A, DEAH box protein 9, DExH-box helicase 9, Leukophysin (LKP), Nuclear DNA helicase II (NDH II), RNA helicase A	DHX9, DDX9, LKP, NDH2	1	1270		ATP-dependent nucleic acid helicase that regulates transcriptional activation.	Systemic lupus erythematosus (SLE) , Ewing's sarcoma family tumours (ESFTs)	C-terminal	https://www.uniprot.org/uniprot/Q08211	https://www.proteinatlas.org/ENSG00000135829-DHX9	2002	[626-628]
H1 Histone				Polymerization						1978	[629]
H2A-H2B histone dimer				Bundling						2011	[630, 631]
Deoxyribonuclease-1, Deoxyribonuclease I (DNase I), Dornase alfa	DNASE1, DNL1, DRNI	16	282	Depolymerization	Bind specifically to G-actin and blocks actin polymerization.	Systemic lupus erythematosus (SLE), Autoimmune diseases (AID).	PDB: 1ATN, 3W3D	https://www.uniprot.org/uniprot/P24855	https://www.proteinatlas.org/ENSG00000213918-DNASE1	1974	[631-633]
Dynamin-1	DNM1, DNM	9	864	Bundling	Involved in vesicular trafficking processes.	Developmental and epileptic encephalopathy 31 (DEE31)	399 and 444	https://www.uniprot.org/uniprot/Q05193	https://www.proteinatlas.org/ENSG00000106976-DNM1	2010	[634]
Dynamin-2	DNM2, DYN2	19	870	Bundling	Organize lamellipodial actin networks to orchestrate lamellar actomyosin. Involved in vesicular trafficking processes.	Myopathy, centronuclear, 1 (CNM1).		https://www.uniprot.org/uniprot/P50570	https://www.proteinatlas.org/ENSG00000079805-DNM2	2010	[634-636]
Elongation factor 1-alpha 1, EF-1-alpha-1, Elongation factor Tu, Eukaryotic elongation factor 1 A-1, Leukocyte receptor cluster member 7	EEF1A1, EEF1A, EF1A, LENG7	6	462	Bundling, Scaffolding	Regulate IFNG transcription in T-helper 1 cells.			https://www.uniprot.org/uniprot/P68104	https://www.proteinatlas.org/ENSG00000156508-EEF1A1	2002	[630, 637-640]
Elongation factor 2,	EEF2, EF2	19	858		Catalyze the GTP-dependent ribosomal translocation step during translation elongation.	Spinocerebellar ataxia 26 (SCA26).		https://www.uniprot.org/uniprot/P13639	https://www.proteinatlas.org/ENSG00000167658-EEF2	1994	[641, 642]
Cytoskeleton-associated protein 5, Colonic and hepatic tumor overexpressed gene protein, Ch-TOG	CKAP5, KIAA0097(Xenopus laevis: XMAP215)	11	2032	Scaffolding	Regulate microtubule dynamics and microtubule organization. TOG/XMAP215 family.		Demonstrated with Xenopus laevis XMAP215.	https://www.uniprot.org/uniprot/Q14008	https://www.proteinatlas.org/ENSG00000175216-CKAP5	2019	[643]
Emerin	EMD, EDMD, STA	X	254	Capping	Stimulate actin polymerization in vitro by binding and stabilizing the pointed end.	Emery-Dreifuss muscular dystrophy 1, X-linked (EDMD1)		https://www.uniprot.org/uniprot/P50402	https://www.proteinatlas.org/ENSG00000102119-EMD	2004	[644]
F-box only protein 25	FBXO25, FBX25	8	367	Scaffolding	Interact with nuclear actin. Involved in the pathway protein ubiquitination.	X-linked mental retardation (XLMR).	N-terminal	https://www.uniprot.org/uniprot/Q8TCJ0	https://www.proteinatlas.org/ENSG00000147364-FBXO25	2010	[645]
FYVE, RhoGEF and PH domain-containing protein 4, Actin filament-binding protein frabin, FGD1-related F-actin-binding protein, Zinc finger FYVE domain-containing protein 6	FGD4, FRABP, ZFYVE6	12	766	Cross-linking	Capable of changing cell shape and activating c-Jun N-terminal kinase.	Charcot-Marie-Tooth disease 4H (CMT4H).	N-terminal	https://www.uniprot.org/uniprot/Q96M96	https://www.proteinatlas.org/ENSG00000139132-FGD4	1998	[646]
Flotillin-2, Epidermal surface antigen, ESA, Membrane component chromosome 17 surface marker 1	FLOT2, ESA1, M17S1	17	428	Scaffolding	Involved in formation of caveolae or caveolae-like vesicles.	Carcinoma.	SPFH domain (1-184)	https://www.uniprot.org/uniprot/Q14254	https://www.proteinatlas.org/ENSG00000132589-FLOT2	2007	[647]
Vitamin D-binding protein (DBP, VDB), Gc protein-derived macrophage activating factor (Gc-MAF, GcMAF), Gc-globulin, Group-specific component (Gc), Vitamin D-binding protein-macrophage activating factor (DBP-maf)	GC	4	474	Monomer binding, Depolymerization	Enhance clearance of fibrillar actin.	Osteoporosis, type 1 and type 2 diabetes, thyroid autoimmunity, inflammatory bowel disease, and chronic obstructive lung disease.	B and C domains	https://www.uniprot.org/uniprot/P02774	https://www.proteinatlas.org/ENSG00000145321-GC	1980	[648, 649]
Heat shock protein beta-7, HspB7, Cardiovascular heat shock protein, cvHsp	HSPB7, CVHSP	1	170	Monomer binding	HSPB7 binds G actin and inhibits actin polymerization to regulate actin thin filament length in cardiac muscle.	Cardiocmyopathy.		https://www.uniprot.org/uniprot/Q9UBY9	https://www.proteinatlas.org/ENSG00000173641-HSPB7	2017	[650]
Protein IMPACT, Imprinted and ancient gene protein homolog	IMPACT	18	320	Monomer binding	Involved in neuronal development, immune system regulation and the cell cycle.			https://www.uniprot.org/uniprot/Q9P2X3	https://www.proteinatlas.org/ENSG00000154059-IMPACT	2011	[651, 652]
Inner centromere protein,	INCENP	11	918	Scaffolding	Regulate cytokinesis and midzone MT stabilization following furrow ingression.	Graham Little-Piccardi-Lassueur syndrome, Breast cancer.		https://www.uniprot.org/uniprot/Q9NQS7	https://www.proteinatlas.org/ENSG00000149503-INCENP	2016	[653]
Chromatin-remodeling ATPase INO80,	INO80, INO80A, INOC1, KIAA1259	15	1556	Monomer binding (Nuclear actin)	Involved in transcriptional regulation, DNA replication and DNA repair.	Melanoma, non-small cell lung cancer, congenital heart disease.	N-terminal helical helicase- SANT-associated (HSA) domain. Demonstrated with Saccharomyces cerevisiae INO80.	https://www.uniprot.org/uniprot/Q9ULG1	https://www.proteinatlas.org/ENSG00000128908-INO80	2018	[654, 655]
Fermitin family homolog 2, Kindlin-2, Mitogen-inducible gene 2 protein (MIG-2), Pleckstrin homology domain-containing family C member 1 (PH domain-containing family C member 1)	FERMT2, KIND2, MIG2, PLEKHC1	14	680	Scaffolding	Regulate integrin outside-in signaling.	Late-onset Alzheimer's disease	F0 domain (1-105)	https://www.uniprot.org/uniprot/Q96AC1	https://www.proteinatlas.org/ENSG00000073712-FERMT2	2016	[656]
Inositol-trisphosphate 3-kinase A, Inositol 1,4,5-trisphosphate 3-kinase A, IP3 3-kinase A	ITPKA	15	461	Bundling	Organize actin networks.	Lung adenocarcinoma.	N-terminal	https://www.uniprot.org/uniprot/P23677	https://www.proteinatlas.org/ENSG00000137825-ITPKA	2009	[657, 658]
Calcium-activated potassium channel subunit alpha-1, BK channel, BKCA alpha, Calcium-activated potassium channel, subfamily M subunit alpha-1, K(VCA)alpha, KCa1.1, Maxi K channel (MaxiK), Slo-alpha, Slo1, Slowpoke homolog (Slo homolog, hSlo)	KCNMA1, KCNMA, SLO	10	1236	Anchoring	Regulate contraction of smooth muscle, tuning of hair cells in the cochlea, transmitter release, and innate immunity.	Paroxysmal nonkinesigenic dyskinesia, 3, with or without generalized epilepsy (PNKD3), Epilepsy, idiopathic generalized 16 (EIG16), Cerebellar atrophy, developmental delay, and seizures (CADEDS), Liang-Wang syndrome (LIWAS).	C-terminal (985-1108)	https://www.uniprot.org/uniprot/Q12791	https://www.proteinatlas.org/ENSG00000156113-KCNMA1	2008	[659]
Amiloride-sensitive sodium channel subunit alpha, Alpha-NaCH, Epithelial Na(+) channel subunit alpha (Alpha-ENaC, ENaCA), Nonvoltage-gated sodium channel 1 subunit alpha, SCNEA	SCNN1A, SCNN1	12	669	Anchoring	Regulate electrolyte and blood pressure homeostasis.	Pseudohypoaldosteronism 1, autosomal recessive (PHA1B), Bronchiectasis with or without elevated sweat chloride 2 (BESC2), Liddle syndrome 3 (LIDLS3).	C-terminal	https://www.uniprot.org/uniprot/P37088	https://www.proteinatlas.org/ENSG00000111319-SCNN1A	2006	[389]
Kinesin-like protein KIF18A, Marrow stromal KIF18A (MS-KIF18A)	KIF18A	11	898		Regulate chromosome movements.	Hepatocellular carcinoma (HCC), lung adenocarcinoma.		https://www.uniprot.org/uniprot/Q8NI77	https://www.proteinatlas.org/ENSG00000121621-KIF18A	2008	[660]
Serine/threonine-protein kinase LATS1, Large tumor suppressor homolog 1, WARTS protein kinase (h-warts)	LATS1, WARTS	6	1130	Scaffolding	Negatively regulate YAP1 in the Hippo signaling pathway. Modulate actin polymerization, cell migration and cell spreading.	Glicoma, many other cancers.		https://www.uniprot.org/uniprot/O95835	https://www.proteinatlas.org/ENSG00000131023-LATS1	2011	[661]
E3 ubiquitin-protein ligase MIB2, Mind bomb homolog 2, Novel zinc finger protein (Novelzin), Putative NF-kappa-B-activating protein 002N, RING-type E3 ubiquitin transferase MIB2, Skeletrophin, Zinc finger ZZ type with ankyrin repeat domain protein 1	MIB2, SKD, ZZANK1	1	1013	Monomer binding	Mediate ubiquitination of Delta receptors to regulate the Delta-mediated Notch signaling.	Ménétrier-like gastropathy.		https://www.uniprot.org/uniprot/Q96AX9	https://www.proteinatlas.org/ENSG00000197530-MIB2	2003	[662]
Myosin-binding protein C, cardiac-type, MyBP-C, C-protein, cardiac muscle isoform	MYBPC3	11	1274		Regulate muscle contraction.	Cardiomyopathy, familial hypertrophic 4 (CMH4), Cardiomyopathy, dilated 1MM (CMD1MM), Left ventricular non-compaction 10 (LVNC10).	N-terminal	https://www.uniprot.org/uniprot/Q14896	https://www.proteinatlas.org/ENSG00000134571-MYBPC3	1978	[663, 664]
Pleckstrin homology domain-containing family G member 2, PH domain-containing family G member 2, FLJ00018	PLEKHG2	19	1386	Polymerization	Regulate cell morphogenesis.	Leukodystrophy and acquired microcephaly with or without dystonia (LDAMD).	150-283, 465-1386	https://www.uniprot.org/uniprot/Q9H7P9	https://www.proteinatlas.org/ENSG00000090924-PLEKHG2	2013	[665]
Ras-related protein Rap-2a, RbBP-30	RAP2A	13	183	Scaffolding	Regulate cell migration and invasion.	Prostate cancer, breast cancer, colorectal cancer, bladder cancer, renal cell carcinoma, hepatocellular carcinoma, nasopharyngeal carcinoma.		https://www.uniprot.org/uniprot/P10114	https://www.proteinatlas.org/ENSG00000125249-RAP2A	1999	[666]
AP-4 complex accessory subunit RUSC1, New molecule containing SH3 at the carboxy-terminus (Nesca), RUN and SH3 domain-containing protein 1	RUSC1, NESCA	1	902	Scaffolding	Function as an adapter involved in neuronal vesicular transport.		231-316	https://www.uniprot.org/uniprot/Q9BVN2	https://www.proteinatlas.org/ENSG00000160753-RUSC1	2012	[667]
NCK-interacting protein with SH3 domain, 54 kDa VacA-interacting protein, 54 kDa vimentin-interacting protein (VIP54), 90 kDa SH3 protein interacting with Nck, AF3p21, Dia-interacting protein 1 (DIP-1), Diaphanous protein-interacting protein, SH3 adapter protein SPIN90, WASP-interacting SH3-domain protein (WISH), Wiskott-Aldrich syndrome protein-interacting protein	NCKIPSD, AF3P21, SPIN90	3	722	Polymerization, Scaffolding	Involved in formation of branched actin networks and regulation of the actin cytoskeleton at the leading edge of cells.	Breast cancer, chromosomal aberration involving NCKIPSD/AF3p21.	582-722	https://www.uniprot.org/uniprot/Q9NZQ3	https://www.proteinatlas.org/ENSG00000213672-NCKIPSD	2007	[668]
Alpha-1-syntrophin, 59 kDa dystrophin-associated protein A1 acidic component 1, Pro-TGF-alpha cytoplasmic domain-interacting protein 1 (TACIP1), Syntrophin-1	SNTA1, SNT1	20	505	Scaffolding, Anchoring	Regulate intracellular localization and activity of various actin organizing signaling molecules.	Parkinson's disease (PD), long QT syndrome, breast cancer, neuromuscular junctions (NMJ), Duchenne muscular dystrophy (DMD), fukuyama muscular dystrophies (FMD), multisystemic disorder myotonic dystrophy type 1 (DM1), sudden infant death syndrome (SIDS).	274-315, 449-505	https://www.uniprot.org/uniprot/Q13424	https://www.proteinatlas.org/ENSG00000101400-SNTA1	2004	[669-671]
Beta-1-syntrophin, 59 kDa dystrophin-associated protein A1 basic component 1 (DAPA1B, BSYN2), Syntrophin-2, Tax interaction protein 43 (TIP-43)	SNTB1, SNT2B1	8	538	Scaffolding, Anchoring	Link various receptors to the actin cytoskeleton. Involved in synapse formation.	Duchenne muscular dystrophy (DMD)	PDZ domain	https://www.uniprot.org/uniprot/Q13884	https://www.proteinatlas.org/search/SNTB1	2004	[669, 670]
Beta-2-syntrophin, 59 kDa dystrophin-associated protein A1 basic component 2, Syntrophin-3 (SNT3), Syntrophin-like (SNTL)	SNTB2, D16S2531E, SNT2B2, SNTL	16	540	Scaffolding, Anchoring	Link various receptors to the actin cytoskeleton.	Neuromuscular junctions (NMJ), type-2 diabetes mellitus or non-insulin-dependent diabetes mellitus (NIDDM),	PDZ domain	https://www.uniprot.org/uniprot/Q13425	https://www.proteinatlas.org/ENSG00000168807-SNTB2	2004	[669, 670, 672]
Stomatin-like protein 2, mitochondrial (SLP-2), EPB72-like protein 2, Paraprotein target 7 (Paratarg-7)	STOML2, SLP2	9	356	Scaffolding, Anchoring	Involved in T cell activation by ensuring sustained TCR signaling.	Hepatocellular carcinoma, colorectal cancer, cervical cancer, head and neck squamous cell carcinoma, gastric adenocarcinoma, epithelial ovarian cancer, esophageal carcinoma, gallbladder cancer, non-small cell lung cancer, pancreatic cancer.		https://www.uniprot.org/uniprot/Q9UJZ1	https://www.proteinatlas.org/ENSG00000165283-STOML2	2008	[673]
Testin, TESS	TES	7	421	Scaffoldin	Involve in the cell adhesion, cell spreading and in the reorganization at the actin cytoskeleton.	Ovarian cancer, breast cancer, endometrial cancer, colorectal cancer, gastric cancer, lung cancer, prostate cancer, head and neck squamous cell cancer.	PET domain	https://www.uniprot.org/uniprot/Q9UGI8	https://www.proteinatlas.org/ENSG00000135269-TES	2003	[674, 675]
Tubby-related protein 1, Tubby-like protein 1	TULP1, TUBL1	6	542	Anchoring	Involve in protein trafficking through the connecting cilium into the outer segment of photoreceptor cells.	Retinal and cochlear degeneration, retinitis pigmentosa (RP), adult-onset obesity associated with insulin resistance.		https://www.uniprot.org/uniprot/O00294	https://www.proteinatlas.org/ENSG00000112041-TULP1	2005	[676]
Kelch-like protein 23	KLHL23	2	558	Bundling	Suppress F-actin, filopodium and lamellipodium formation.	Bladder urothelial carcinoma, hepatocellular carcinoma (HCC), pancreatic cancer, urothelial carcinoma.		https://www.uniprot.org/uniprot/Q8NBE8	https://www.proteinatlas.org/ENSG00000213160-KLHL23	2018	[677, 678]
Kelch-like ECH-associated protein 1, Cytosolic inhibitor of Nrf2 (INrf2), Kelch-like protein 19	KEAP1, INRF2, KIAA0132, KLHL19	19	624		Stabilize F-actin cytoskeleton structures and inhibit focal adhesion turnover.	Lung adenocarcinoma, large cell carcinoma, prostate carcinoma.	Double glycine repeat domain	https://www.uniprot.org/uniprot/Q14145	https://www.proteinatlas.org/ENSG00000079999-KEAP1	1999	[679-682]
Ectoderm-neural cortex protein 1(ENC-1), Kelch-like protein 37, Nuclear matrix protein NRP/B, p53-induced gene 10 protein	ENC1, KLHL37, NRPB, PIG10	5	589		Require for adipocyte differentiation.	Hairy cell leukemia (HCL), urothelial carcinoma.		https://www.uniprot.org/uniprot/O14682	https://www.proteinatlas.org/ENSG00000171617-ENC1	1997	[683, 684]
Protein S100-A4, Calvasculin, Metastasin, Placental calcium-binding protein, Protein Mts1, S100 calcium-binding protein A4	S100A4, CAPL, MTS1	1	101	Bundling, Scaffolding	Change in cell morphology, adhesion and migration.	Kidney fibrosis, liver fibrosis, pulmonary fibrosis and artery diseases, cardiac hypertrophy and fibrosis and rheumatoid arthritis, obesity, metastatic colorectal cancer, prostate cancer, brain tumors, breast, colon and lung carcinomas, Alzheimer’s (AD) and Parkinson’s diseases (PD), in cerebral ischemia, epilepsy, and schizophrenia, nervous system acute injuries.		https://www.uniprot.org/uniprot/P26447	https://www.proteinatlas.org/ENSG00000196154-S100A4	1993	[685]
Protein S100-A6, Calcyclin, Growth factor-inducible protein 2A9, MLN 4, Prolactin receptor-associated protein, PRA, S100 calcium-binding protein A6	S100A6, CACY	1	90	Monomer binding, F-actin binding	Regulate the cell cycle and morphology.	Pancreatic, gastric and prostate cancer, melanoma, non-small cell lung carcinoma, hepatocellular carcinoma, amyotrophic lateral sclerosis (ALS), Alzheimer’s disease, urinary bladder urothelial carcinoma, ovarian cancer, acute coronary syndrome and myocardial infarction.		https://www.uniprot.org/uniprot/P06703	https://www.proteinatlas.org/ENSG00000197956-S100A6	2020	[686]
Tripartite motif-containing protein 3, Brain-expressed RING finger protein, RING finger protein 22, RING finger protein 97	TRIM3, BERP, RNF22, RNF97	11	744		Polyubiquitylates γ-actin to regulate synaptic γ-actin turnover and actin filament stability and thus form a transient inhibitory constraint on the expression of hippocampal synaptic plasticity.	Parkinson's disease, esophageal squamous cell carcinoma.		https://www.uniprot.org/uniprot/O75382	https://www.proteinatlas.org/ENSG00000110171-TRIM3	2015	[687]
Septin-9, MLL septin-like fusion protein MSF-A (MLL septin-like fusion protein), Ovarian/Breast septin (Ov/Br septin), Septin D1	SEPTIN9, KIAA0991, MSF, SEPT9	17	586	Cross-linking	Maintain the integrity of growing and contracting actin filaments.	Colorectal cancer, breast cancer, hematological tumors, head and neck squamous cell carcinoma, ovarian cancer, lung cancer, gastric cancer.	Basic domain (B-domain)	https://www.uniprot.org/uniprot/Q9UHD8	https://www.proteinatlas.org/ENSG00000184640-SEPTIN9	2014	[688-690]
Uveal autoantigen with coiled-coil domains and ankyrin repeats protein, Beta-actin-binding protein, Beta cap73	UACA			Capping	Cap barbed end. Act to spatially regulate the intracellular distribution of isoactins, facilitate forward protrusion formation.		Shown with bovine protein	Bovine: https://www.uniprot.org/uniprot/Q8HYY4 Human: https://www.uniprot.org/uniprot/Q9BZF9	https://www.proteinatlas.org/ENSG00000137831-UACA	1996	[691, 692]
Mitogen-activated protein kinase 3 (MAP kinase 3, MAPK3), ERT2, Extracellular signal-regulated kinase 1 (ERK-1), Insulin-stimulated MAP2 kinase, MAP kinase isoform p44 (p44-MAPK), Microtubule-associated protein 2 kinase, p44-ERK1	MAPK3, ERK1, PRKM3	16	379	Scaffolding	Provide a scaffold for ERK signaling complexes in both muscle and non-muscle cells.	Neurodevelopmental delay and autism, gastric cancer.		https://www.uniprot.org/uniprot/P27361	https://www.proteinatlas.org/ENSG00000102882-MAPK3	1997	[693, 694]
Harmonin, Antigen NY-CO-38/NY-CO-37, Autoimmune enteropathy-related antigen AIE-75, Protein PDZ-73, Renal carcinoma antigen NY-REN-3, Usher syndrome type-1C protein	USH1C, AIE75	11	552	Bundling, Scaffolding	Involve in the adaptation of mechanoelectrical transduction by sensory hair cells.	Usher syndrome 1C (USH1C), Deafness, autosomal recessive, 18A (DFNB18A).		https://www.uniprot.org/uniprot/Q9Y6N9	https://www.proteinatlas.org/ENSG00000006611-USH1C	2002	[695, 696]
Hexokinase-1, Brain form hexokinase, Hexokinase type I (HK I), Hexokinase-A	HK1	10	917	Capping	Mediate the initial step of glycolysis.	Hexokinase deficiency (HK deficiency), Neuropathy, hereditary motor and sensory, Russe type (HMSNR), Retinitis pigmentosa 79 (RP79), Neurodevelopmental disorder with visual defects and brain anomalies (NEDVIBA).		https://www.uniprot.org/uniprot/P19367	https://www.proteinatlas.org/ENSG00000156515-HK1	1999	[697]
Heat shock protein beta-1, HspB1, 28 kDa heat shock protein, Estrogen-regulated 24 kDa protein, Heat shock 27 kDa protein (HSP27), Stress-responsive protein 27 (SRP27)	HSPB1, HSP27, HSP28	7	205	Stabilization	A molecular chaperone involved in stress resistance and actin organization.	Charcot-Marie-Tooth disease 2F (CMT2F), Neuronopathy, distal hereditary motor, 2B (HMN2B).		https://www.uniprot.org/uniprot/P04792#names_and_taxonomy	https://www.proteinatlas.org/ENSG00000106211-HSPB1	2013	[698, 699]
Myelin basic protein, Myelin A1 protein, Myelin membrane encephalitogenic protein	MBP	18	304	Bundling, Polymerization	Create a cytosol to membrane signal caused by changes in interaction of the cytoskeleton with the membrane.	Rheumatoid arthritis, multiple sclerosis, demyelinating disease, brain cancer.		https://www.uniprot.org/uniprot/P02686	https://www.proteinatlas.org/ENSG00000197971-MBP	1984	[700, 701]
Neurocalcin-delta	NCALD	8	193		Control clathrin-coated vesicle traffic.	Alzheimer's disease, spinal muscular atrophy (SMA), diabetic nephropathy.		https://www.uniprot.org/uniprot/P61601	https://www.proteinatlas.org/ENSG00000104490-NCALD	2001	[702, 703]
Serine/threonine-protein kinase PAK 5, p21-activated kinase 5 (PAK-5), p21-activated kinase 7 (PAK7)	PAK5, KIAA1264, PAK7	20	719	Scaffolding	Communicate between the actin and MT networks during cellular responses to environmental conditions.	Colorectal, gastric, breast, lung, bladder, epithelial ovarian cancers, glioma, acute myeloid leukemia.		https://www.uniprot.org/uniprot/Q9P286	https://www.proteinatlas.org/ENSG00000101349-PAK5	2001	[704]
Neutrophil cytosol factor 1 (NCF-1), 47 kDa autosomal chronic granulomatous disease protein, 47 kDa neutrophil oxidase factor, NCF-47K, Neutrophil NADPH oxidase factor 1, Nox organizer 2, Nox-organizing protein 2, SH3 and PX domain-containing protein 1A, p47-phox	NCF1, NOXO2, SH3PXD1A	7	390	Scaffolding	Required for NADPH oxidase activation.	Granulomatous disease, chronic, cytochrome-b-positive 1, autosomal recessive (CGD1).		https://www.uniprot.org/uniprot/P14598	https://www.proteinatlas.org/ENSG00000158517-NCF1	2000	[705]
Cellular tumor antigen p53, Antigen NY-CO-13, Phosphoprotein p53, Tumor suppressor p53	TP53, P53	17	393	Scaffolding	Serve to initiate cellular responses to a variety of stresses, particularly DNA damage and has the capacity to transactivate stress response genes.	Esophageal cancer (ESCR), Li-Fraumeni syndrome (LFS), Squamous cell carcinoma of the head and neck, Lung cancer, Papilloma of choroid plexus (CPP), Adrenocortical carcinoma (ADCC), Basal cell carcinoma 7 (BCC7), Bone marrow failure syndrome 5 (BMFS5).		https://www.uniprot.org/uniprot/P04637	https://www.proteinatlas.org/ENSG00000141510-TP53	1999	[706, 707]
Synapsin-1, Brain protein 4.1, Synapsin I	SYN1	X	705	Nucleation, Bundling, Anchoring	Regulate neurotransmitter release by cross-linking synaptic vesicles to the actin cytoskeleton.	Epilepsy X-linked, with variable learning disabilities and behavior disorders (XELBD).		https://www.uniprot.org/uniprot/P17600	https://www.proteinatlas.org/ENSG00000008056-SYN1	1987	[708, 709]
Synapsin-2, Synapsin II	SYN2	3	582	Nucleation, Bundling	Cross-link synaptic vesicles and actin filaments in the nerve terminal.	Schizophrenia (SCZD).		https://www.uniprot.org/uniprot/Q92777	https://www.proteinatlas.org/ENSG00000157152-SYN2	1994	[710, 711]
Proto-oncogene vav	VAV1, VAV	19	845		Correlate with their control on the G-proteins Rac and Rho and involve in the organization of cytoskeleton.	Pancreatic cancer, ell chronic lymphocytic leukemia (B-CLL), Diffuse large B-cell lymphoma (DLBCL), neuroblastoma, lung cancer, breast carcinoma, esophageal squamous cell carcinomas (ESCC), ovarian cancer, medulloblastomas.	N-terminal CH domain is responsible for localization to actin filaments in cells but direct interaction has never been demonstrated.	https://www.uniprot.org/uniprot/P15498	https://www.proteinatlas.org/ENSG00000141968-VAV1	1995	[712, 713]

## Sheet: Table S2
Name	MW	Target molecule	Target disease and function	Concentration used (IC50) or Kd	Link to pubchem	Reference
Phalloidin	788.9	Actin	Stabilize F-actin.	Kd= 36 nM	https://pubchem.ncbi.nlm.nih.gov/compound/4752	[1-3]
(-)-Doliculide	616.5	Actin	Stabilize F-actin and nucleate actin.	IC50=30~40 nM for growth inhibition of CA46 and PtK2 cells.	https://pubchem.ncbi.nlm.nih.gov/compound/10438804	[4]
Cytochalasins	B: 479.6 D: 507.6	Actin	Bind to the barbed end to inhibit polymerization of F-actin.	IC50=0.5~3 μM for cytotoxicity against MCF7 and A549 cell lines.	B: https://pubchem.ncbi.nlm.nih.gov/compound/5311281 D: https://pubchem.ncbi.nlm.nih.gov/compound/5458428	[5-8]
Scytophycin	806.1	Actin	Depolymerize F-actin.	IC50 =50~90 nM for cytotoxicity against SKOV3 and SKVLB1 cells.	https://pubchem.ncbi.nlm.nih.gov/compound/101168554	[9]
Jasplakinolide	709.7	Actin	Stabilize F-actin and nucleate actin.	Kd= 15 nM. IC50=35 nM for cytotoxicity against PC3 prostatecarcinoma cells.	https://pubchem.ncbi.nlm.nih.gov/compound/9831636	[10, 11]
Swinholide A	1389.9	Actin	Stabilize actin dimers and sever actin filaments.		https://pubchem.ncbi.nlm.nih.gov/compound/25077966	[12, 13]
Cucurbitacin E	556.7	Actin	Inhibit actin depolymerization. Also inhibit tubulin polymerization.	IC50 =7~50 nM for cytotoxicity against prostate carcinoma explants.	https://pubchem.ncbi.nlm.nih.gov/compound/5281319	[14, 15]
Misakinolide A/ Bistheonellide A	1337.8	Actin	Swinholide A family. Barbed end capping.	Kd=50 nM	https://pubchem.ncbi.nlm.nih.gov/compound/6441172	[16]
Chondramide A	646.8	Actin	Stabilize F-actin. Block invasion by Toxoplasma gondii.	IC50 =3~85 nM for cytotoxicity against SKOV3, U-937, and A-498 cells.	https://pubchem.ncbi.nlm.nih.gov/compound/46217451	[17] [18]
Latrunculin A/B	A: 421.6 B: 395.5	Actin	Stabilize G-actin and depolymerize F-actin.	IC50=0.5~3 μM for cytotoxicity against MCF7 and A549 cell lines.	A: https://pubchem.ncbi.nlm.nih.gov/compound/445420 B: https://pubchem.ncbi.nlm.nih.gov/compound/6436219	[8, 19]
Dihydrohalichondramide	839	Actin	Trisoxazole family. Barbed end capping activity to inhibit polymerization.		https://pubchem.ncbi.nlm.nih.gov/compound/10259927	[20]
Jaspisamide A	850.4	Actin	Trisoxazole family. Severing and capping.		C: https://pubchem.ncbi.nlm.nih.gov/compound/6444281	[21, 22]
Kabiramide C	942.1	Actin	Trisoxazole family. Severing and barbed end capping.	Kd<100 nM	https://pubchem.ncbi.nlm.nih.gov/compound/155926072	[21, 22]
Amphidinolide H	562.7	Actin	Stabilize actin filament.	Binding constants to G-actin and F-actin are 0.43 and 0.21 μM	https://pubchem.ncbi.nlm.nih.gov/substance/103557492	[23, 24]
Reidispongiolide A/C	A: 958.3	Actin	Reidispongiolide sphinxolide family. Severing and capping.		A: https://pubchem.ncbi.nlm.nih.gov/compound/5289284	[25, 26]
Sphinxolide	B: 960.2	Actin	Reidispongiolide sphinxolide family. Severing and capping.		B: https://pubchem.ncbi.nlm.nih.gov/compound/46937020	[25]
Bistramide A	705	Actin	Inhibit actin polymerization, depolymerize F-actin, binds to G-actin in a 1:1 ratio.	Kd=7.0~9.0nM	https://pubchem.ncbi.nlm.nih.gov/compound/49864366	[27, 28]
Hurghadolide A	1363.8	Actin	Disrupt actin cytoskeleton.	IC50=365 nM for cytotoxicity against HCT-116 cell.	https://pubchem.ncbi.nlm.nih.gov/compound/15957507	[29]
Aplyronine A	1076.4	Actin	Depolymerize F-actin and inhibit the polymerization of actin by forming a 1:1 complex with monomeric actin.	Kd=100 nM. IC50 =0.01 nM for cytotoxicity against HeLa S3 cells.	https://pubchem.ncbi.nlm.nih.gov/compound/11840920	[30, 31]
Swinholide I	1405.9	Actin	Stabilize actin dimers and disrupt actin cytoskeleton.	IC50=5.6 nM for cytotoxicity against HCT-116 cell.	https://pubchem.ncbi.nlm.nih.gov/compound/15957506	[29]
Ulapualide A	882.5	Actin	Trisoxazole family. Severing and capping.	Kd<100 nM	B: https://pubchem.ncbi.nlm.nih.gov/compound/6442513	[32]
Rhizopodin	1469.8	Actin	Stabilize actin dimers and inhibit polymerization.		https://pubchem.ncbi.nlm.nih.gov/compound/25198043	[33]
Lobophorolide	766.5	Actin	Stabilize actin dimers and inhibit polymerization.		http://www.chemspider.com/Chemical-Structure.8503287.html	[34]
Halichondramide	837	Actin	Trisoxazole family. Severing and capping.	Kd<100 nM	https://pubchem.ncbi.nlm.nih.gov/compound/6443267	[35-37]
Mycalolide B	1027.2	Actin	Trisoxazole family. Inhibit polymerization of G-actin and severs F-actin. Suppress proliferation, migration, and invasion of breast and ovarian cancer cells.	IC50 =21 nM for cytotoxicity against HeLa S3 cells.	https://pubchem.ncbi.nlm.nih.gov/compound/4267	[31, 38]
Prieurianin and prieurianin acetate	762.8	Actin	Stabilize F-actin by reducing severing and depolymerization.	IC50 =4.4 μg/ml for cytotoxicity against P388 cells.	https://pubchem.ncbi.nlm.nih.gov/compound/329486	[39]
Violaceol-I and -I	524.5	Actin	Inhibit polymerization. Induce F-actin aggregation.	Kd=14.4 and 2.52 nM	https://pubchem.ncbi.nlm.nih.gov/compound/156023402	[40]
seco-clavilactone B	314.3	Actin	Inhibit polymerization.	~ 10 μM	https://pubchem.ncbi.nlm.nih.gov/compound/132917657	[41]
Honokiol	266.3	Actin	Anticancer	EC50(FRET) = 44 μM	https://pubchem.ncbi.nlm.nih.gov/compound/72303	[42-44]
Fluphenazine	437.5	Actin	Antipsychotic	EC50(FRET) = 25 μM	https://pubchem.ncbi.nlm.nih.gov/compound/3372	[42-44]
Phenothiazine	199.3	Actin	Antipsychotic	EC50(FRET) = 7 μM	https://pubchem.ncbi.nlm.nih.gov/compound/7108	[42-44]
Tegaserod	301.4	Actin	Irritable bowel syndrome	EC50(FRET) = 29 μM	https://pubchem.ncbi.nlm.nih.gov/compound/135409453	[42-44]
Carvedilol	406.5	Actin	β Blocker, treat high blood pressure.	EC50(FRET) = 48 μM	https://pubchem.ncbi.nlm.nih.gov/compound/2585	[42-44]
Mitoxantrone	444.5	Actin	Multiple sclerosis	EC50(FRET) = 5.4 μM	https://pubchem.ncbi.nlm.nih.gov/compound/4212	[42-44]
Thioridazine	370.6	Actin	Antipsychotic	EC50(FRET) = 21 μM	https://pubchem.ncbi.nlm.nih.gov/compound/5452	[42-44]
Flutamide	276.2	Actin	Antiandrogen, anticancer	EC50(FRET) = 15 μM	https://pubchem.ncbi.nlm.nih.gov/compound/3397	[42-44]
Mefloquine	378.3	Actin	Anti-malaria	EC50(FRET) = 21 μM	https://pubchem.ncbi.nlm.nih.gov/compound/4046	[42-44]
Dantrolene	314.3	Actin	Postsynaptic muscle relaxant	EC50(FRET) = 48 μM	https://pubchem.ncbi.nlm.nih.gov/compound/6914273	[42-44]
Chivosazole A	866.1	Actin	Inhibit nucleation, polymerization, and severing of F-actin filaments. Inhibit interaction of actin with gelsolin, profilin, cofilin, and thymosin-beta4.		https://pubchem.ncbi.nlm.nih.gov/compound/21594703	[45]
Raltegravir	444.4	γ-Actin Fascin	Inhibit interaction between aldolase A and γ-actin. Inhibit actin-bundling activity of fascin. FDA-approved inhibitor of human immunodeficiency virus-1.	~100 μM	https://pubchem.ncbi.nlm.nih.gov/compound/54671008	[46, 47]
Pentachloropseudilin (PCIP)	331.4	Myosin I	Selectively inhibit myosin-1c.	1-5 μM	https://pubchem.ncbi.nlm.nih.gov/compound/3053233	[48] [49]
2,3-Butanedione monoxime (BDM)	101.1	Myosin II	ATPase inhibitor of the motor domain of skeletal muscle myosin-II.	~5 μM	https://pubchem.ncbi.nlm.nih.gov/compound/6409633	[50, 51]
N-benzyl-p-toluene sulphonamide (BTS)	261.3	Myosin II	Inhibit myosin ATPase and actin-myosin interaction.	~5 μM	https://pubchem.ncbi.nlm.nih.gov/compound/95801	[52, 53]
Blebbistatin and its analogs	292.3	Myosin II	Inhibit motor activity.	0.5–5 μM	https://pubchem.ncbi.nlm.nih.gov/compound/3476986	[54-57]
(S)-3'-hydroxyblebbistatin and (S)-3'-aminoblebbistatin	308.3 and 307.3	Myosin II	Higher water solubility than (S)-blebbistatin. No interference in fluorescence readouts.	14~20 μM	https://pubchem.ncbi.nlm.nih.gov/compound/132850501 https://pubchem.ncbi.nlm.nih.gov/compound/132850502	[58]
Amphidinolide B	562.7	Actomyosin	Increase the ATPase activity of actomyosin. Enhance an interaction of actin and myosin and increase Ca2+ sensitivity of the contractile apparatus.	~10 μM	https://pubchem.ncbi.nlm.nih.gov/compound/101920315	[59]
Thymol	150.2	Myosin subfragment-1	Activate the S1 ATPase.	1.5-2 mM	https://pubchem.ncbi.nlm.nih.gov/compound/6989	[60]
TachypleginA-2	317.4	Class XIV unconventional myosin and its associated light chain	Decrease motor activity. Inhibit parasite motility and invasion.	25~ 100 μM	https://pubchem.ncbi.nlm.nih.gov/compound/1899566	[61]
CK-2018448 (CK-448)		Myosin	Inhibit smooth muscle myosin.		https://pubchem.ncbi.nlm.nih.gov/substance/144221115	[62]
CK-2018571		smooth muscle myosin	Inhibit smooth muscle myosin.	IC50=9 nM for the inhibitory effect on smooth muscle myosin.		[63]
MYK-461 (Mavacamten)	273.3	Cardiac myosin heavy chain	Decrease the ATPase activity of the cardiac myosin heavy chain.	IC50=0.3 μM for the inhibitory effect on ATPase activity of mouse cardiac myofibrils.	https://pubchem.ncbi.nlm.nih.gov/compound/117763040 https://pubchem.ncbi.nlm.nih.gov/compound/117761397	[64-66]
Suramin, NF023, and aurintricarboxylic acid	1297.3, 422.3	Cardiac myosin-binding protein C	Inhibit interaction between cardiac myosin-binding protein C and actin.	6~16 μM	https://pubchem.ncbi.nlm.nih.gov/compound/5361 https://pubchem.ncbi.nlm.nih.gov/compound/2259	[67]
Myokinasib	402.5	Myosin light chain kinase 1	Reduce phosphorylated myosin II light chain.	IC50=7.9 μM for inhibition of myosin light chain kinase 1.		[68]
NSC 95397	310.4	S100A4	Disrupt the S100A4/myosin-IIA interaction and inhibit S100A4-mediated depolymerization of myosin-IIA filaments.	Form covalent adducts with Cys81 and Cys86 of S100A4.	https://pubchem.ncbi.nlm.nih.gov/compound/262093	[69]
TR100 ATM-1001 ATM-3507	422.6, 611.8	Tropomyosin	Abolish the inhibitory effect of tropomyosin on actin depolymerization.	~50 μM	https://pubchem.ncbi.nlm.nih.gov/compound/99941738 https://pubchem.ncbi.nlm.nih.gov/compound/118666864	[70-73]
ORM-3819	397.4	Troponin C	Potent positive inotropic agent.		https://pubchem.ncbi.nlm.nih.gov/compound/136448063	[74]
Levosimendan, (-)-OR-1259, UNII-C6T4514L4E	280.3	Troponin C	Anti-arrhythmia		https://pubchem.ncbi.nlm.nih.gov/compound/3033825	[75]
Golodirsen, antisense oligonucleotide Vyondys 53 Exondys 51 (eteplirsen) Spinraza (nusinersen) SRP-5051.		Dystrophin gene	Treatment of Duchenne muscular dystrophy amenable to exon 53 skipping.		https://pubchem.ncbi.nlm.nih.gov/substance/405226573 https://pubchem.ncbi.nlm.nih.gov/substance/187051835 https://pubchem.ncbi.nlm.nih.gov/substance/315431340	[76-78]
c-Abl inhibitors (GNF-5 and imatinib	418.4 and 493.6	c-Abl	Treatment of contracted ASM cells with c-Abl inhibitors and β-agonist cooperatively increase actin disassembly.	10 μM	https://pubchem.ncbi.nlm.nih.gov/compound/44129660 https://pubchem.ncbi.nlm.nih.gov/compound/5291	[79]
CK-0944636 CK-0993548 (CK-636/548/666/869)	284.4	Arp2/3	Arp2/3 complex inhibitor. Inhibit its ability to nucleate actin filaments.	4 μM	https://pubchem.ncbi.nlm.nih.gov/compound/588963 https://pubchem.ncbi.nlm.nih.gov/substance/162248989	[80-83]
CDDO-Im	541.7	Arp2/3	Arp2/3 complex inhibitor.	~ 1 μM	https://pubchem.ncbi.nlm.nih.gov/compound/9958995	[83, 84]
CDDO-Me	505.7	Arp2/3	Arp2/3 complex inhibitor.	~ 1 μM	https://pubchem.ncbi.nlm.nih.gov/compound/400769	[83, 84]
187-1	1784.1	N-WASP	Stabilize the autoinhibited conformation of N-WASP and prevent activation of the Arp2/3 complex.	IC50=~2 μM for inhibition of PIP2-stimulated actin assembly.	https://pubchem.ncbi.nlm.nih.gov/compound/44405676	[85]
Wiskostatin	426.1	N-WASP	Stabilize the autoinhibited conformation of N-WASP.	IC50=~140 μM for inhibition of actin polymerization.	https://pubchem.ncbi.nlm.nih.gov/compound/2775510	[86, 87]
Small molecule compound #13		WASP	Bind WASP and promote its degradation.	Kd=~30.8 nM to WASP.		[88]
Enoxacin	320.3	B2 subunit of vacuolar H(+)-ATPase (V-ATPase)	Block binding between purified B2 and F-actin. Inhibit osteoclast bone resorption.	IC50= 10 μM for inhibition of interaction between B2 and F-actin.	https://pubchem.ncbi.nlm.nih.gov/compound/3229	[89]
Proline-derived modules		Ena/VASP	Reduce extravasation of invasive breast cancer cells in a zebrafish model.	Kd= 0.12 μM. IC50= 0.67 μM for inhibition of the interaction of ENAH EVH1 domain with RAPH1, RIAM, and Zyxin.		[90, 91]
NSC305787 and NSC668394	445.4 and 452.1	ERM (Ezrin, Radixin, Moesin)	Inhibit ERM phosphorylation and reduce cell motility to prevent tumor metastasis.	NSC305787: IC50= 8.3, 55, 9.4 μM for inhibition of ezrin, radixin, and moexin phosphorylation by PKCI, respectively. NSC668394: IC50= 8.1, 35.3, 59.5 μM for inhibition of ezrin, radixin, and moexin phosphorylation by PKCI, respectively.	https://pubchem.ncbi.nlm.nih.gov/compound/470998 https://pubchem.ncbi.nlm.nih.gov/compound/381594	[92]
DX-52-1	357.4	Radixin	Inhibit epithelial cell migration. Disrupt radixin's ability to interact with both actin and the cell adhesion molecule CD44.	IC50= 140 nM for inhibition of wound closure.	https://pubchem.ncbi.nlm.nih.gov/compound/122737	[93]
MMV667492 MMV020549 MMV666069	313.4, 398.5, 418.6	Ezrin	Inhibit ezrin-mediated cell motility of osteosarcoma cells.	Kd= 2~30 μM	https://pubchem.ncbi.nlm.nih.gov/compound/4267688 https://pubchem.ncbi.nlm.nih.gov/compound/20925640 https://pubchem.ncbi.nlm.nih.gov/compound/26325235	[94]
Migrastatin	489.6	Fascin	Inhibit actin-bundling activity and block tumor cell migration, invasion, and metastasis.	IC50=0.023~29 μM for inhibition of cell migration.	https://pubchem.ncbi.nlm.nih.gov/compound/11016431	[95-98]
G2: N-(1-(4-(trifluoromethyl)benzyl)-1H-indazol-3-yl)furan-2-carboxamide	385.3	Fascin	Inhibit actin-bundling activity and block tumor cell migration and invasion.	IC50= 5~8 μM for inhibition of actin-bundling function of fascin.	https://pubchem.ncbi.nlm.nih.gov/compound/73331364	[99]
NP-G2-044 NP-G2-029	399.4	Fascin	Inhibit actin-bundling activity and block tumor metastasis.	IC50=~0.18 μM for inhibition of actin-bundling function of fascin.	https://pubchem.ncbi.nlm.nih.gov/compound/91844684	[98, 100]
BDP-13176	497.4	Fascin	Disrupt actin binding.	IC50= 0.24 μM for inhibition of actin-bundling function of fascin.	https://pubchem.ncbi.nlm.nih.gov/compound/137333984	[101]
Imipramine	280.4	Fascin	Diminish migration and invasion of cancer cells.	~20 μM	https://pubchem.ncbi.nlm.nih.gov/#query=Imipramine	[102]
Flightless I neutralizing antibodies (FnAb)		Flightless I	Reduce flightless I expression. Enhance wound repair and reduce scar formation.			[103, 104]
Kartogenin	317.3	FLNA	Disrupt interaction between FLNA and transcription factor core-binding factor β subunit (CBFβ), and induce chondrogenesis.	~ 100 nM	https://pubchem.ncbi.nlm.nih.gov/compound/2826191	[105]
PTI-125/Simufilam	259.4	FLNA	Reduce amyloid-related Alzheimer's disease.	~ 1 nM	https://pubchem.ncbi.nlm.nih.gov/compound/46195331	[106-108]
SMIFH2	377.2	Formin homology 2 domains	Prevent both formin nucleation and processive barbed end elongation and decrease formin's affinity for the barbed end.	IC50= 5 to 15 μM for inhibition of morphological change.	https://pubchem.ncbi.nlm.nih.gov/compound/2258538	[109, 110]
Intramimics (IMM-01 and -02)	267.4 and 301.4	mDia	Disrupt the interaction between the DID and DAD autoregulatory domains to activate mDia, triggering actin assembly and microtubule stabilization.	IC50=140 nM (IMM-01) and 99 nM (IMM-02) for inhibition of DID–DAD binding.	https://pubchem.ncbi.nlm.nih.gov/compound/135445526 https://pubchem.ncbi.nlm.nih.gov/compound/136251852	[110, 111]
Nanobodies		L-plastin	Inhibit actin-bundling activity of L-plastin.			[112]
Peptidomimetics of L-plastin		L-plastin	Inhibit bone resorption by osteoclasts but not bone formation by osteoblasts.			[113]
Oroxylin A	284.3	L-plastin	Inhibit actin-bundling activity of L-plastin. Induce osteoporosis and accelerate bone fracture healing in mice.		https://pubchem.ncbi.nlm.nih.gov/compound/5320315	[114]
TAT- MARGSVSDEE, denoted as an inhibitory LPL peptide		L-plastin	Block osteoclast function without impairing the function of osteoblasts.	Subcutaneous injection (~1.5 mg/kg body weight) was given in 36 weeks old mice for 14 weeks.		[115]
compound 1 (C1, 8-(3-hydroxyphenyl)-10-(4-methylphenyl)-2,4,5,6,7,11,12-heptaazatricyclo[7.4.0.03,7]trideca-1(13),3,5,9,11-pentaen-13-ol) and compound 2 (C2, 8-(3-hydroxyphenyl)-10-phenyl-2,4,5,6,7,11,12-heptaazatricyclo[7.4.0.03, 7]trideca-1(13),3,5,9,11-pentaen-13-ol))		Profilin 1	Inhibit profilin 1/actin interaction. Slow migration and proliferation of endothelial cells.	~50~100 μM for in vitro assay.		[116]
Sanguinarine	332.3	SWAP70	Block phagocytosis and F-actin polymerization.	0.8~2 μM	https://pubchem.ncbi.nlm.nih.gov/compound/5154	[117, 118]
